# Supplementary material for: Molecular evolution analysis of MYB5 in Brassicaceae with specific focus on seed coat color of Brassica napus
Source: BMC Plant Biol. 2024 Jan 16;24:52. doi: 10.1186/s12870-023-04718-6 (PMC10790415; doi:10.1186/s12870-023-04718-6)
Supplement: Supplementary file 1 — Additional file 1: Supplementary Table 1. MYB5 homologous and their sequence in 31 Brassicaceae species. [file 12870_2023_4718_MOESM1_ESM.xlsx]

## Sheet: cds和蛋白质序列
MYB5 homologous and their sequence in 31 Brassicaceae species
Gene_ID	Species	Protein sequence	Coding sequence
AA_scaffold6320_9	Aethionema_arabicum-Ae.arabicum-v1.0	MRRNDEGKKTTPCCSRMGMKRGPWTVEEDEILVKFIKKEGEGRWRSLPKRAGLLRCGKSCRLRWMNYLRPSVKRGGITSDEEDLILRLHRLLGNRWSLIAGRIPGRTDNEIKNYWNTHLRKKLLRQGIDPTTHKPLETTNTIEEVSNGQNSQHQHTKDNKISTINNVFANEEEQEQDDDVFGFCYDETFSSFLNSFINDDDPFGNNVIASSSKDYEQEDPMLVTSSSFGHDHRP	ATGAGGAGAAATGATGAAGGGAAGAAAACGACGCCGTGTTGTAGTAGGATGGGGATGAAGAGAGGACCATGGACAGTGGAAGAAGATGAGATACTTGTGAAGTTTATAAAGAAAGAAGGAGAAGGAAGATGGAGATCTTTACCAAAGAGAGCAGGTCTTCTCCGATGTGGGAAAAGTTGCCGTCTCCGGTGGATGAATTATCTCCGGCCATCTGTGAAACGTGGAGGTATTACTTCTGATGAAGAAGATCTTATTCTCCGTCTTCATCGTCTCCTTGGTAACAGGTGGTCGTTGATAGCGGGAAGAATACCAGGAAGAACAGATAATGAAATAAAGAACTATTGGAACACTCACCTTCGTAAAAAGCTCTTAAGACAAGGCATTGATCCAACAACTCAC…
g05651.t1	Arabidopsis_halleri-A.halleri-v2.2	MMSCGVKKPVSKKTTPCCTKMGMKRGPWTVEEDEILVSFIKKEGEGRWRSLPKRAGLLRCGKSCRLRWMNYLRPSVKRGGITSDEEDLILRLHRLLGNRWSLIAGRIPGRTDNEIKNYWNTHLRKKLLRQGIDPQTHKPLDANNVLKQDEEVSGGQNPLEPISSSHTDDTTVNSGDGDSKNSINVFGGENGYEDFGFCYDDKFSSFLNSLINDDGDPFGNIIPISQPLQMDDCKDEIVGASSSSLGHDLQRQEDI	ATGATGTCATGTGGTGTGAAGAAACCGGTTTCAAAGAAAACAACGCCGTGTTGCACGAAGATGGGGATGAAGAGAGGACCATGGACGGTGGAGGAGGACGAGATTCTTGTGAGCTTCATAAAGAAAGAAGGTGAAGGACGGTGGCGATCGCTTCCTAAGAGAGCTGGTTTACTCCGATGTGGAAAGAGCTGCCGTCTTCGGTGGATGAACTATCTCCGACCGTCGGTTAAACGCGGCGGAATTACGTCGGACGAGGAAGATCTCATCCTCCGCCTTCACCGCCTCTTAGGCAACCGGTGGTCATTGATCGCGGGAAGGATACCGGGGAGGACTGATAATGAAATTAAGAACTATTGGAACACTCATCTTCGTAAGAAACTTTTAAGGCAAGGAATTGAT…
AL3G25450.t1	Arabidopsis_lyrata-Lyrate_rockcress-v2.1	MMSCGVKKPVSKKTTPCCTKMGMKRGPWTVEEDEILVSFIKKEGEGRWRSLPKRAGLLRCGKSCRLRWMNYLRPSVKRGGITSDEEDLILRLHRLLGNRWSLIAGRIPGRTDNEIKNYWNTHLRKKLLRQGIDPQTHKPLDANNVLKQEEEVSGGQNPIEPISSSHTDDTTVNSGDGDSKNSINVFGGESGYEDFGFCYDDKFSSFLNSLINDDADPFGNIMPISQPLQMDDCKHEIVGASSSSLGHDLQRQEDI	ATGATGTCATGTGGTGTGAAGAAACCTGTTTCGAAGAAAACAACGCCGTGTTGCACGAAGATGGGGATGAAGAGAGGACCATGGACGGTGGAGGAGGACGAGATTCTTGTGAGCTTCATAAAGAAAGAAGGTGAAGGACGGTGGCGATCGCTTCCTAAGAGAGCTGGTTTACTCCGATGTGGAAAGAGCTGCCGTCTTCGGTGGATGAACTATCTCCGACCGTCGGTTAAACGCGGCGGAATTACGTCGGACGAGGAAGATCTCATCCTCCGCCTTCATCGCCTTCTAGGCAACCGGTGGTCACTGATCGCTGGAAGGATACCGGGAAGGACTGATAACGAAATTAAGAACTATTGGAACACTCATCTTCGTAAGAAACTTCTAAGGCAAGGAATTGAT…
AT3G13540.1	Arabidopsis_thaliana-Thale_cress-Araport11	MMSCGGKKPVSKKTTPCCTKMGMKRGPWTVEEDEILVSFIKKEGEGRWRSLPKRAGLLRCGKSCRLRWMNYLRPSVKRGGITSDEEDLILRLHRLLGNRWSLIAGRIPGRTDNEIKNYWNTHLRKKLLRQGIDPQTHKPLDANNIHKPEEEVSGGQKYPLEPISSSHTDDTTVNGGDGDSKNSINVFGGEHGYEDFGFCYDDKFSSFLNSLINDVGDPFGNIIPISQPLQMDDCKDGIVGASSSSLGHD*	ATGATGTCATGTGGTGGGAAGAAGCCAGTGTCTAAGAAAACAACGCCGTGTTGCACGAAGATGGGGATGAAGAGAGGACCATGGACGGTGGAGGAAGACGAGATTCTTGTGAGCTTCATTAAGAAAGAAGGTGAAGGACGGTGGCGATCGCTTCCTAAGAGAGCTGGTTTACTCAGATGTGGAAAGAGCTGTCGTCTACGGTGGATGAACTATCTCCGACCCTCGGTTAAACGTGGAGGAATTACGTCGGACGAGGAAGATCTCATCCTCCGTCTTCACCGCCTCCTCGGCAACAGGTGGTCATTGATCGCGGGAAGGATACCGGGAAGGACTGATAATGAAATTAAGAACTATTGGAACACTCATCTTCGTAAGAAACTTTTAAGGCAAGGAATTGAT…
KFK38704.1	Arabis_alpina-Gray_rock-cress-v4.0	MKSVSKKTTPCCTKMGMKRGPWTVEEDEILVSFVKKEGEGRWRSLPKRAGLLRCGKSCRLRWMNYLRPTVKRGGITSDEEDLILRLHRLLGNRWSLIAGRIPGRTDNEIKNYWNTHLRKKLIRQGIDPQTHKPLDDNNIHKREEEVSGDGQIPLKPRSIDHTDTTTSSGDGASKISVFGDEEDNNDFGFCYDEKFSSFLNSLINDDPFDSNVPISQPLPKHTCADEIVGTSSSLGHDQRP	ATGAAATCAGTGAGCAAGAAAACCACGCCGTGTTGCACGAAGATGGGTATGAAGAGAGGACCATGGACGGTGGAGGAAGACGAGATTCTTGTGAGTTTCGTAAAGAAAGAAGGAGAAGGAAGGTGGAGATCGCTTCCTAAGAGAGCTGGTTTACTCCGATGTGGAAAAAGTTGCCGTCTACGGTGGATGAACTATCTCCGGCCGACGGTTAAACGCGGTGGTATTACTTCCGATGAGGAAGATCTCATCCTCCGCCTTCACCGCCTCCTCGGTAACCGGTGGTCGTTGATCGCGGGAAGGATCCCGGGAAGGACTGATAATGAGATCAAGAACTATTGGAACACTCATCTCCGTAAGAAACTAATAAGACAAGGCATTGATCCTCAAACTCACAAGCCT…
maker-Contig1121-snap-gene-0.54-mRNA-1	Barbarea_vulgaris-Bittercress-v1.0	MTSSGGKKPAVVTKKTTPCCTKMGMKRGPWTVEEDEILVSFIKKEGEGRWRSLPKRAGLLRCGKSCRLRWMNYLRPSVKRGGITSDEEDLILRLHRLLGNRWSLIAGRIPGRTDNEIKNYWNTHLRKKLLRQGIDPRTHKPIDANNIHKPEEEVSGGQNPQEPNSSTHTDTTVNSGDGANKISINVLGHEDDADFDFCYDDKFSSFLNSLINDDDDPFGHNIPISQPLQMHNCTDEIVGTPSSLVHDQRQEDI	ATGACGTCATCTGGCGGTAAGAAACCAGCAGTAGTAACCAAGAAAACAACGCCGTGTTGCACAAAGATGGGGATGAAGAGGGGACCATGGACGGTGGAGGAGGACGAGATTCTTGTGAGCTTCATCAAGAAAGAAGGCGAAGGACGGTGGCGATCGCTTCCTAAAAGAGCTGGTTTGCTCCGATGCGGAAAGAGCTGCCGTCTACGTTGGATGAACTATCTCCGGCCGTCTGTTAAACGCGGCGGTATCACCTCCGACGAGGAAGATCTCATCCTCCGCCTTCACCGCCTCCTCGGCAACCGGTGGTCACTGATCGCGGGAAGGATACCCGGAAGGACTGATAATGAAATAAAGAACTATTGGAACACTCATCTTCGTAAGAAACTTTTAAGGCAAGGT…
BjuA01g06100S	B.juncea_SCHZ	MLKTVDMTSSNGKRSVAKKMTTPCCTKMGMKRGPWTVEEDKILVSFIKKEGEGRWRSLPKRAGLLRCGKSCRLRWMNYLRPSVKRGGIAPDEEDLILRLHRLIGNKWSLIAGRIPGRTDNEIKNYWNTHLRKKLLSQGIDPQTHKPLDASNTHKPREEVSGGQNLLEPNSSPHTDDTTVSRGSGAGKISVSVFGDEDFGFCYDDKFSSFLNSVINDDPFDSNIPILSHPLQTHDFIDEIVGTSSSLGHDQRPEDL*	ATGTTGAAGACGGTGGACATGACGTCATCTAACGGGAAGAGATCGGTAGCTAAGAAAATGACGACCCCGTGTTGCACGAAGATGGGGATGAAGAGAGGACCATGGACGGTGGAAGAGGACAAGATTCTTGTGAGCTTCATCAAGAAAGAAGGTGAAGGAAGGTGGAGATCGCTTCCTAAAAGAGCTGGCTTACTCCGATGTGGAAAAAGCTGCCGTCTACGGTGGATGAATTATCTCCGGCCGTCTGTAAAACGCGGTGGTATCGCGCCCGACGAGGAAGATCTCATCCTCCGCCTTCATCGCCTCATTGGTAACAAGTGGTCCCTGATCGCCGGGAGGATACCGGGAAGGACTGATAATGAGATCAAGAACTACTGGAACACTCATCTTCGTAAGAAA…
BjuA05g31020S	B.juncea_SCHZ	MTTPSCTKMEMNRGAWTVEEDEILVSFINKEGEGRWRSLPKRAGLLRCGKSCRHRWMNYLRPSIKRGGISPDEEDLILRLHRLLGNRWSLIAGRIPGRTDHEIKNYWNTHLRKKLLREGIDPQTHKPLDANNSHKPKEEVSGGQNLLEPNASSHTDDTTVSSGNGAGKISISVFGDDDDEGFGFCYDETFSSFLNSVINDDSYDSNIPTISQPLQMQDCTDEIVGTSSSLGHDQRPEGI*	ATGACGACCCCGTCTTGCACGAAGATGGAGATGAATAGAGGAGCATGGACGGTGGAGGAGGACGAGATTCTTGTGAGCTTCATAAATAAAGAAGGCGAAGGAAGGTGGAGATCGCTTCCTAAAAGAGCTGGCTTACTCCGATGTGGAAAAAGCTGCCGTCATCGGTGGATGAATTATCTCCGTCCGTCTATAAAACGCGGTGGTATCTCTCCCGACGAGGAAGATCTCATCCTCCGCCTTCATCGCCTCCTTGGCAACCGGTGGTCACTGATTGCGGGCAGGATACCTGGAAGGACTGATCATGAGATCAAGAACTACTGGAACACTCATCTTCGTAAGAAACTCTTAAGAGAAGGCATTGATCCTCAAACCCACAAGCCTCTTGATGCAAACAACTCT…
BjuB01g07980S	B.juncea_SCHZ	MTSSGGKKQVVKKMIPCCMKMGMKRGPWTAEEDEILVSFIKKEGEGRWRSLPKRAGLLRCGKSCRLRWMNYLRSSVKRGGITPDEEDLIIRLHRLLGNRWSLIAGRIPGRTDNEIKNYWNTHLRKKLLSEGIDPQTHKPLDANNAHHKPGEEVSGGQNLLEPNSSSHTDDTTVNSGNEATKITFSVFGGEDNEDFGFCYDDKFSSFLNALINDDPFDSNIPLSQPFRTQDCTGEIVGTSSSLEHGQRIEDI*	ATGACGTCATCTGGAGGAAAGAAGCAGGTCGTGAAGAAGATGATCCCGTGCTGCATGAAGATGGGGATGAAGAGAGGACCATGGACGGCGGAGGAGGATGAGATTCTTGTGAGCTTCATCAAGAAAGAAGGCGAAGGAAGGTGGAGATCGCTTCCCAAAAGAGCTGGTTTACTCCGATGTGGTAAAAGCTGCCGTCTACGGTGGATGAACTATCTACGGTCGTCTGTAAAACGCGGCGGTATCACTCCCGACGAGGAAGATCTCATCATCCGCCTTCATCGCCTCCTTGGCAACCGGTGGTCACTGATCGCGGGAAGGATACCGGGAAGGACTGATAATGAGATTAAGAACTATTGGAACACTCATCTTCGTAAGAAACTCTTAAGTGAAGGCATTGAT…
BjuB07g46240S	B.juncea_SCHZ	MNYLRPSVKRGGITSDEEDLILRLHRLLGNRWSLIAGRIPGRTDNDIKNYWNTHLRKKLLSQGIDPQTHKPLDPNNAHKPGEEVSGGQNLLEPNSSSHTGDTTTVSNGNEASKISFSVFGDEDFGFCYDDKFSSFLNSLINDDPFDSNIPISQPLQMQDCTDEIVGTSMSLERGQRLEDI*	ATGAATTATCTCCGGCCGTCTGTGAAACGTGGTGGTATCACTTCCGACGAGGAAGATCTCATCCTCCGCCTTCATCGCCTCCTTGGCAACCGGTGGTCACTTATCGCGGGAAGGATACCGGGAAGGACTGATAATGATATTAAGAACTATTGGAACACTCATCTTCGTAAGAAACTCTTAAGCCAAGGCATTGATCCTCAAACCCACAAGCCTCTTGACCCAAACAACGCTCATAAACCCGGAGAAGAAGTTTCCGGTGGACAAAATCTACTAGAGCCTAATTCTAGTTCTCACACTGGTGATACCACCACCGTTAGTAACGGAAATGAAGCTAGCAAGATCAGTTTCAGCGTCTTTGGTGACGAAGACTTTGGTTTCTGTTACGATGACAAGTTTTCT…
BjuB08g08090S	B.juncea_SCHZ	MLKTVDMTSSSEKRSVAKKTTTPCCTKMGMKRGPWTVEEDEILVSFIKKEGEGRWRSLPKRAGLLRCGKSCRLRWMNYLRPSVKRGGIAPDEEDLILRLHRLLGNRWSLIAGRIPGRTDNEIKNYWNTHLRKKLLGQGIDPQTHKPLDASNTHKPREEVSGGQNLIEPNSSSHTDDTTVSSGNGATKISVSVFGDEDFGFCYDDKFSSFLNSVINDDPFDSNIQVSQPLQTHDCTDEIVGTSSLGHGLQRPEDM*	ATGTTGAAGACGGTGGACATGACGTCATCTAGCGAGAAGAGATCGGTAGCTAAGAAAACGACGACCCCGTGTTGCACCAAGATGGGGATGAAGAGAGGACCATGGACGGTGGAAGAGGACGAGATTCTTGTGAGCTTCATCAAGAAAGAAGGTGAAGGAAGGTGGAGATCGCTTCCTAAAAGAGCTGGCTTACTCCGATGTGGAAAAAGCTGCCGTCTACGGTGGATGAATTATCTCCGGCCGTCTGTAAAACGCGGCGGTATCGCTCCCGACGAGGAAGATCTCATCCTCCGCCTTCATCGCCTCCTTGGCAACAGGTGGTCACTGATCGCGGGGAGGATACCGGGAAGGACTGATAATGAGATCAAGAACTACTGGAACACTCATCTTCGCAAGAAA…
BOERETT00020328	Boechera_retrofracta-Holboell_rock-cress-v1.0	MMSSCGGKKPVSKKTTPCCTKMGMKRGPWTVEEDEILVSFIKKEGEGRWRSLPKRAGLLRCGKSCRLRWMNYLRPSVKRGGITSDEEDLILRLHRLLGNRWSLIAGRIPGRTDNEIKNYWNTHLRKKLLRQGIDPQTHKPLDVNNIHKPEEEVSGGQNPLEPNSSSHTDTTVNSGDGAGKNSINVFGGGGDYEDFGFCYDDKFSSFLNSLINDDDDPFGNIIPISQSLHMDDCTNEIVGASSSLGHDQRQENI	ATGATGTCATCATGTGGCGGGAAGAAACCAGTGTCGAAGAAAACGACGCCTTGTTGCACGAAGATGGGGATGAAGAGGGGACCATGGACGGTGGAGGAGGACGAGATTCTTGTGAGCTTCATAAAGAAAGAAGGTGAAGGACGGTGGCGATCGCTTCCTAAGAGAGCTGGTTTACTTCGATGTGGAAAGAGCTGCCGTCTACGGTGGATGAACTATCTCCGGCCGTCTGTAAAACGCGGTGGTATCACCTCCGACGAGGAAGATCTCATCCTCCGCCTTCACCGCCTCCTCGGCAACCGGTGGTCATTGATCGCGGGAAGGATACCGGGAAGGACTGATAATGAAATCAAGAACTATTGGAACACTCATCTTCGTAAGAAACTTTTAAGGCAGGGCATT…
Bostr.3640s0147.1	Boechera_stricta-Drummond_rockcress-v1.2	MMSSCGGKKPVSKKTTPCCTKMGMKRGPWTVEEDEILVSFIKKEGEGRWRSLPKRAGLLRCGKSCRLRWMNYLRPSVKRGGITSDEEDLILRLHRLLGNRWSLIAGRIPGRTDNEIKNYWNTHLRKKLLRQGIDPQTHKPLDVNNIHKPEEEVSSGQNPLEPNSSSHTDTTVNSGDGAGKNSINVFGGGDDYEDFGFCYDDKFSSFLNSLINDDDDPFGNIIPISQPLHMDDCTNEIVGASSSLGHDQRQENI	ATGATGTCATCATGTGGCGGGAAGAAACCAGTGTCGAAGAAAACGACGCCTTGTTGCACGAAGATGGGGATGAAGAGGGGACCATGGACGGTGGAGGAGGACGAGATTCTTGTGAGCTTCATAAAGAAAGAAGGTGAAGGACGGTGGCGATCGCTTCCTAAGAGAGCTGGTTTACTTCGATGTGGAAAGAGCTGCCGTCTACGGTGGATGAACTATCTCCGGCCGTCTGTAAAACGCGGTGGTATCACCTCCGACGAGGAAGATCTCATCCTCCGCCTTCACCGCCTCCTCGGCAACCGGTGGTCATTGATCGCGGGAAGGATACCGGGAAGGACTGATAATGAAATCAAGAACTATTGGAACACTCATCTTCGTAAGAAACTTTTAAGGCAGGGCATT…
BcaB01g00389	Brassica_carinata-BBCC-Zd-1-v1.0	MTSSSGKRLIAKKMTTPSCTKMEMNRGAWTVEEDEILVSFINKEGEGRWRSLPKRAGLLRCGKSCRHRWMNYLRPSIKRGGISPDEEDLILRLHRLLGNRWSLIAGRIPGRTDHEIKNYWNTHLRKKLLREGIDPQTHKPLDANNSHKPKEEVSGGQNLLEPNASSHTDDTTVSSGNGAGKISISVFGDDDDEGFGFCYDETFSSFLNSVINYDSYDSNIPTISQPLQMQDCTDEIVGTSSSLGHDQRPEGI	ATGACGTCATCTAGCGGGAAAAGATTGATAGCTAAGAAAATGACGACCCCGTCTTGCACGAAGATGGAGATGAATAGAGGAGCATGGACGGTGGAGGAGGACGAGATTCTTGTGAGCTTCATAAATAAAGAAGGCGAAGGAAGGTGGAGATCGCTTCCTAAAAGAGCTGGCTTACTCCGATGTGGAAAAAGCTGCCGTCATCGGTGGATGAATTATCTCCGTCCGTCTATAAAACGCGGTGGTATCTCTCCCGACGAGGAAGATCTCATCCTCCGCCTTCATCGCCTCCTTGGCAACCGGTGGTCACTGATTGCGGGCAGGATACCTGGAAGGACTGATCATGAGATCAAGAACTACTGGAACACTCATCTACGTAAGAAACTCTTAAGAGAAGGCATT…
BcaB04g20988	Brassica_carinata-BBCC-Zd-1-v1.0	MTSSGGKKQVVKKMIPCCMKMGMKRGPWTAEEDEILVSFIKKEGEGRWRSLPKRAGLLRCGKSCRLRWMNYLRPSVKRGGITPDEEDLILRLHRLLGNRWSLIAGRIPGRTDNEIKNYWNTHLRKKLLSEGIDPQTHKPLDANNAHHKPGEEVSGGQNLLEPNSSSHTDDTTVNSGNEATKITFSVFGGEDNEDFGFCYDDKFSSFLNALINDDPFDSNIPLSQPLRTQDCTGAIAGTSSSLEHGQRLEDI	ATGACGTCATCCGGAGGAAAGAAGCAGGTCGTGAAGAAGATGATCCCGTGCTGCATGAAGATGGGGATGAAGAGAGGACCATGGACGGCGGAGGAGGATGAGATTCTTGTTAGCTTCATCAAGAAAGAAGGCGAAGGAAGGTGGAGATCGCTTCCCAAGAGAGCTGGTTTACTCCGATGTGGAAAGAGCTGCCGCCTACGGTGGATGAACTATCTCCGGCCGTCTGTAAAACGCGGCGGTATCACTCCCGACGAGGAAGATCTCATCCTCCGCCTTCATCGCCTCCTTGGCAACCGGTGGTCACTGATCGCGGGAAGGATACCGGGAAGGACTGATAATGAGATTAAGAACTATTGGAACACTCATCTTCGTAAGAAACTCTTAAGTGAAGGCATTGAT…
BcaB06g25457	Brassica_carinata-BBCC-Zd-1-v1.0	MLKTVDMTSSSEKRSVAKKTTTPCCTKMGMKRGPWTVEEDEILVSFIKKEGEGRWRSLPKRAGLLRCGKSCRLRWMNYLRPSVKRGGIAPDEEDLILRLHRLLGNKWSLIAGRIPGRTDNEIKNYWNTHLRKKLLGQGIDPQTHKPLDASNTHKPREEVSGGQNLIEPNSSSHTDDTTVSNGNGATKISVSVFGDEDFGFCYDDKFSSFLNSVINDDPFDSNIQVSQPLQTHDCTDEIVGTSSLGHGLQRPEDM	ATGTTGAAGACGGTGGACATGACGTCATCTAGCGAGAAGAGATCGGTAGCTAAGAAAACGACGACCCCGTGTTGCACGAAGATGGGGATGAAGAGAGGACCATGGACGGTGGAAGAGGACGAGATTCTTGTGAGCTTCATCAAGAAAGAAGGCGAAGGAAGGTGGAGATCGCTTCCTAAAAGAGCTGGCTTACTCCGATGTGGAAAAAGCTGCCGTCTACGGTGGATGAATTATCTCCGGCCGTCTGTAAAACGCGGCGGCATCGCTCCCGACGAGGAAGATCTCATCCTCCGCCTTCATCGCCTCCTTGGCAACAAGTGGTCACTGATCGCGGGGAGGATACCGGGAAGGACTGATAATGAGATCAAGAACTACTGGAACACTCATCTTCGCAAGAAA…
BcaNung06232	Brassica_carinata-BBCC-Zd-1-v1.0	MLKTVDMTSSSGKRSVAKKMTTPCCTKMGMKRGPWTVEEDKILVSFIEKEGEGRWRSLPKRAGLLRCGKSCRLRWMNYLRPSVKRGGIAPDEEDLILRLHRLIGNKWSLIAGRIPGRTDNEIKNYWNTHLRKKLLSQGIDPQTHKPLDASYTRKPIEEVSGGQNLLEPNSNSHTDDTTVSSGSGAGKISVSVFGDEDFGFCYDDKFSSFLNSVINDDPFDSNIPILSQPLQTHDFIGEIVGTSSSLGHDQRPEDI	ATGTTGAAGACGGTGGACATGACGTCATCTAGCGGGAAGAGATCGGTAGCTAAGAAAATGACGACACCGTGTTGCACGAAGATGGGGATGAAGAGAGGACCATGGACGGTGGAAGAGGACAAGATTCTTGTGAGCTTCATCGAGAAAGAAGGCGAAGGAAGGTGGAGATCGCTTCCTAAAAGAGCTGGCTTGCTCCGATGTGGAAAAAGCTGCCGTCTACGGTGGATGAATTATCTCCGGCCGTCTGTAAAACGCGGTGGTATCGCTCCCGACGAGGAAGATCTCATCCTCCGCCTTCATCGCCTCATTGGTAACAAGTGGTCATTGATCGCGGGGAGGATACCGGGAAGGACTGATAATGAGATCAAGAACTACTGGAACACTCATCTCCGTAAGAAA…
A01p40070.1_BnaDAR	Brassica_napus_ssp.oleifera-AACC-Darmor-v10.0	MTSSRGKKQVVKKMIPCCMKMGMKRGPWTAEEDEILVSFIKKEGEGRWRSLPKRAGLLRCGKSCRLRWMNYLRPSVKRGGITPDEEDLIIRLHRLLGNRWSLIAGRIPGRTDNEIKNYWNTHLRKKLLSEGIDPQTHKPLDAKNAHHKPGEEVSGGQNLLEPNSSSHTDDTTVNSGNEATKITFSVFGGEDNEDFGFCYDDKFSSFLNALINDDPFDSNIPLSQPFRTQDCTGEIVGTSSSLEHGQRIEDI*	ATGACGTCATCTAGAGGAAAGAAGCAGGTCGTGAAGAAGATGATCCCGTGCTGCATGAAGATGGGGATGAAGAGAGGACCATGGACGGCGGAGGAGGACGAGATTCTTGTGAGCTTCATCAAGAAAGAAGGCGAAGGAAGGTGGAGATCGCTTCCCAAAAGAGCTGGTTTACTCCGATGTGGTAAAAGCTGCCGTCTACGGTGGATGAACTATCTACGGCCGTCTGTAAAACGCGGCGGTATCACTCCCGACGAGGAAGATCTCATCATCCGCCTTCATCGCCTCCTTGGCAACCGGTGGTCACTGATCGCGGGAAGGATACCGGGAAGGACTGATAATGAGATTAAGAACTATTGGAACACTCATCTTCGTAAGAAACTCTTAAGTGAAGGCATTGAT…
A05p35900.1_BnaDAR	Brassica_napus_ssp.oleifera-AACC-Darmor-v10.0	MLKTVDMTSSRGKRSVAKKMTTPCCTKMGMKRGPWTVEEDKILVSFIKKEGEGRWRSLPKRAGLLRCGKSCRLRWMNYLRPSVKRGGIAPDEEDLILRLHRLIGNKWSLIAGRIPGRTDNEIKNYWNTHLRKKLLSQGIDPQTHKPLDASNTHKPREEVSGGQNLLEPNSSPHTDDTTVSRGSGAGKISVSVFGDEDFGFCYDDKFSSFLNSVINDDPFDSNIPILSHPLQTHDFIDEIVGTSSSLGHDQRPEDL*	ATGTTGAAGACGGTGGACATGACGTCATCTAGAGGGAAGAGATCGGTAGCTAAGAAAATGACGACCCCGTGTTGCACGAAGATGGGGATGAAGAGAGGACCATGGACGGTGGAAGAGGACAAGATTCTTGTGAGCTTCATCAAGAAAGAAGGTGAAGGAAGGTGGAGATCGCTTCCTAAACGAGCTGGCTTACTCCGATGTGGAAAAAGCTGCCGTCTACGGTGGATGAATTATCTCCGGCCGTCTGTAAAACGCGGTGGTATCGCGCCCGACGAGGAAGATCTCATCCTCCGCCTTCATCGCCTCATTGGTAACAAGTGGTCCCTGATCGCCGGGAGGATACCGGGAAGGACTGATAATGAGATCAAGAACTACTGGAACACTCATCTTCGTAAGAAA…
C01p51550.1_BnaDAR	Brassica_napus_ssp.oleifera-AACC-Darmor-v10.0	MTSSGGKKQVVKKMIPCCMKMGMKRGPWTAEEDEILVSFIKKEGEGRWRSLPKRAGLLRCGKSCRLRWMNYLRPSVKRGGITPDEEDLILRLHRLLGNRWSLIAGRIPGRTDNEIKNYWNTHLRKKLLSEGIDPQTHKPLDANNAHHKPGEEVSGGQNLLEPNSSSHTDDTTVNSGNEATKITFSVFGGEDNEDFGFCYDDKFSSFLNALINDDPFDSNIPLSQPLRTQDCTGAIAGTSSSLEHGQRLEDI*	ATGACGTCATCCGGAGGAAAGAAGCAGGTCGTGAAGAAGATGATCCCGTGCTGCATGAAGATGGGGATGAAGAGAGGACCATGGACGGCGGAGGAGGATGAGATTCTTGTTAGCTTCATCAAGAAAGAAGGCGAAGGAAGGTGGAGATCGCTTCCCAAGAGAGCTGGTTTACTCCGATGTGGAAAGAGCTGCCGCCTACGGTGGATGAACTATCTCCGGCCGTCTGTAAAACGCGGCGGTATCACTCCCGACGAGGAAGATCTCATCCTCCGCCTTCATCGCCTCCTTGGCAACCGGTGGTCACTGATCGCGGGAAGGATACCGGGAAGGACTGATAATGAGATTAAGAACTATTGGAACACTCATCTTCGTAAGAAACTCTTAAGTGAAGGCATTGAT…
C05p54330.1_BnaDAR	Brassica_napus_ssp.oleifera-AACC-Darmor-v10.0	MLKTVDMTSSSGKRSVAKKMTTPCCTKMGMKRGPWTVEEDKILVSFIEKEGEGRWRSLPKRAGLLRCGKSCRLRWMNYLRPSVKRGGIAPDEEDLILRLHRLIGNKWSLIAGRIPGRTDNEIKNYWNTHLRKKLLSQGIDPQTHKPLDASYTRKPIEEVSGGQNLLEPNSNSHTDDTTVSSGSGAGKISVSVFGDEDFGFCYDDKFSSFLNSVINDDPFDSNIPILSQPLQTHDFIGEIVGTSSSLGHDQRPEDI*	ATGTTGAAGACGGTGGACATGACGTCATCTAGCGGGAAGAGATCGGTAGCTAAGAAAATGACGACACCGTGTTGCACGAAGATGGGGATGAAGAGAGGACCATGGACGGTGGAAGAGGACAAGATTCTTGTGAGCTTCATCGAGAAAGAAGGCGAAGGAAGGTGGAGATCGCTTCCTAAAAGAGCTGGCTTGCTCCGATGTGGAAAAAGCTGCCGTCTACGGTGGATGAATTATCTCCGGCCGTCTGTAAAACGCGGTGGTATCGCTCCCGACGAGGAAGATCTCATCCTCCGCCTTCATCGCCTCATTGGTAACAAGTGGTCATTGATCGCGGGGAGGATACCGGGAAGGACTGATAATGAGATCAAGAACTACTGGAACACTCATCTCCGTAAGAAA…
BniB01g051660.2N.1	Brassica_nigra-BB-Ni100_LR-v2.0	MLKTVDMTSSSEKRSVAKKTTTPCCTKMGMKRGPWTVEEDEILVSFIKKEGEGRWRSLPKRAGLLRCGKSCRLRWMNYLRPSVKRGGIAPDEEDLILRLHRLLGNRWSLIAGRIPGRTDNEIKNYWNTHLRKKLLGQGIDPQTHKPLDASNTHKPREEVSGGQNLIEPNSSSHTDDTTVSSGNGATKISVSVFGDEDFGFCYDDKFSSFLNSVINDDPFDSNIQVSQPLQTHDCTDEIVGTSSLGHGLQRPEDM	ATGTTGAAGACGGTGGACATGACGTCATCTAGCGAGAAGAGATCGGTAGCTAAGAAAACGACGACCCCGTGTTGCACGAAGATGGGGATGAAGAGAGGACCATGGACGGTGGAAGAGGACGAGATTCTTGTGAGCTTCATCAAGAAAGAAGGCGAAGGAAGGTGGAGATCGCTTCCTAAAAGAGCTGGCTTACTCCGATGTGGAAAAAGCTGCCGTCTACGGTGGATGAATTATCTCCGGCCGTCTGTAAAACGCGGCGGCATCGCTCCCGACGAGGAAGATCTCATCCTCCGCCTTCATCGCCTCCTTGGCAACAGGTGGTCACTGATCGCGGGGAGGATACCGGGAAGGACTGATAATGAGATCAAGAACTACTGGAACACTCATCTTCGCAAGAAA…
BniB07g055510.2N.1	Brassica_nigra-BB-Ni100_LR-v2.0	MTSSGGKKTTPCCMKMGMKRGPWTVEEDEILVSFIKKEGEGRWRSLPKRAGLLRCGKSCRLRWMNYLRPSVKRGGITSDEEDLILRLHRLLGNRWSLIAGRIPGRTDNDIKNYWNTHLRKKLLSQGIDPQTHKPLDPNNAHKPGEEVSGGQNLLEPNSSSHTGDTTTVSNGNEASKISFSVFGDEDFGFCYDDKFSSFLNSLINDDPFDSNIPISQPLQMQDCTDEIVGTSMSLERGQRLEDI	ATGACGTCATCTGGCGGGAAGAAGACAACACCATGTTGCATGAAGATGGGGATGAAGAGAGGACCATGGACGGTGGAGGAGGATGAGATTCTTGTGAGCTTCATCAAGAAAGAAGGCGAAGGAAGGTGGAGATCGCTTCCCAAGAGAGCTGGTTTACTCCGATGTGGGAAAAGCTGCCGTCTACGGTGGATGAATTATCTCCGGCCGTCTGTGAAACGTGGTGGTATCACTTCCGACGAGGAAGATCTCATCCTCCGCCTTCATCGCCTCCTTGGCAACCGGTGGTCACTTATCGCGGGAAGGATACCGGGAAGGACTGATAATGATATTAAGAACTATTGGAACACTCATCTTCGTAAGAAACTCTTAAGCCAAGGCATTGATCCTCAAACCCACAAG…
BniB08g066220.2N.1	Brassica_nigra-BB-Ni100_LR-v2.0	MTSSSGKRLIAKKMTTPSCTKMEMNRGAWTVEEDEILVSFINKEGEGRWRSLPKRAGLLRCGKSCRHRWMNYLRPSIKRGGISPDEEDLIFRLHRLLGNRWSLIAGRIPGRTDHEIKNYWNTHLRKKLLREGIDPQTHKPLDANNSHKPKEEVSGGQNLLEPNASSHTDDTTVSSGNGAGKISISVFGDDDDEGFGFCYDETFSSFLNSVINYDSYDSNIPTISQPLQMQDCTDEIVGTSSSLGHDQRPEGI	ATGACGTCATCTAGCGGGAAAAGATTGATAGCTAAGAAAATGACGACCCCGTCTTGCACGAAGATGGAGATGAATAGAGGAGCATGGACGGTGGAGGAGGACGAGATTCTTGTGAGCTTCATAAATAAAGAAGGCGAAGGAAGGTGGAGATCGCTTCCTAAAAGAGCTGGCTTACTCCGATGTGGAAAAAGCTGCCGTCATCGGTGGATGAATTATCTCCGTCCGTCTATAAAACGCGGTGGTATCTCTCCCGACGAGGAAGATCTCATCTTCCGCCTTCATCGCCTCCTTGGCAACCGGTGGTCACTGATTGCGGGCAGGATACCTGGAAGGACTGATCATGAGATCAAGAACTACTGGAACACTCATCTACGTAAGAAACTCTTAAGAGAAGGCATT…
BolC1t05098H	Brassica_oleracea_var.italica-CC-HDEM-v0.0	MTSSGGKKQVVKKMIPCCMKMGMKRGPWTAEEDEILVSFIKKEGEGRWRSLPKRAGLLRCGKSCRLRWMNYLRPSVKRGGITPDEEDLILRLHRLLGNRWSLIAGRIPGRTDNEIKNYWNTHLRKKLLSEGIDPRTHKPLDANNAHHKPGEEVSGGQNLLEPNSSSHTDDTTVNSGNEATKITFSVFGGEDNEDFGFCYDDKFSSFLNALINDDPFDSNIPLSQPLRTQDCTGAIAGTSSSLEHGQRLEDI*	ATGACGTCATCCGGAGGAAAGAAGCAGGTCGTGAAGAAGATGATCCCGTGCTGCATGAAGATGGGGATGAAGAGAGGACCATGGACGGCGGAGGAGGATGAGATTCTTGTTAGCTTCATCAAGAAAGAAGGCGAAGGAAGGTGGAGATCGCTTCCCAAGAGAGCTGGTTTACTCCGATGTGGAAAGAGCTGCCGCCTACGGTGGATGAACTATCTCCGGCCGTCTGTAAAACGCGGCGGTATCACTCCCGACGAGGAAGATCTCATCCTCCGCCTTCATCGCCTCCTTGGCAACCGGTGGTCACTGATCGCGGGAAGGATACCGGGAAGGACTGATAATGAGATTAAGAACTATTGGAACACTCATCTTCGTAAGAAACTCTTAAGTGAAGGCATTGAT…
BolC5t34101H	Brassica_oleracea_var.italica-CC-HDEM-v0.0	MTSSSGKRSVAKKMTTPCCTKMGMKRGPWTVEEDKILVSFIEKEGEGRWRSLPKRAGLLRCGKSCRLRWMNYLRPSVKRGGIAPDEEDLILRLHRLIGNKWSLIAGRIPGRTDNEIKNYWNTHLRKKLLSQGIDPQTHKPLDASYTRKPIEEVSGGQNLLEPNSNSHTDDTTVSSGSGAGKISVSVFGDEDFGFCYDDKFSSFLNSVINDDPFDSNIPILSQPLQTHDFIGEIVGTSSSLGHDQRPEDI*	ATGACGTCATCTAGCGGGAAGAGATCGGTAGCTAAGAAAATGACGACACCGTGTTGCACGAAGATGGGGATGAAGAGAGGACCATGGACGGTGGAAGAGGACAAGATTCTTGTGAGCTTCATCGAGAAAGAAGGCGAAGGAAGGTGGAGATCGCTTCCTAAAAGAGCTGGCTTGCTCCGATGTGGAAAAAGCTGCCGTCTACGGTGGATGAATTATCTCCGGCCGTCTGTAAAACGCGGTGGTATCGCTCCCGACGAGGAAGATCTCATCCTCCGCCTTCATCGCCTCATTGGTAACAAGTGGTCATTGATCGCGGGGAGGATACCGGGAAGGACTGATAATGAGATCAAGAACTACTGGAACACTCATCTCCGTAAGAAACTCTTAAGCCAGGGCATT…
BraA01g039360.3.5C.1	Brassica_rapa_ssp.pekinensis-AA-Chiifu-v3.5	MTSSGGKKQVVKKMIPCCMKMGMKRGPWTAEEDEILVSFIKKEGEGRWRSLPKRAGLLRCGKSCRLRWMNYLRSSVKRGGITPDEEDLIIRLHRLLGNRWSLIAGRIPGRTDNEIKNYWNTHLRKKLLSEGIDPQTHKPLDANNAHHKPGEEVSGGQNLLEPNSSSHTDDTTVNSGNEATKITFSVFGGEDNEDFGFCYDDKFSSFLNALINDDPFDSNIPLSQPFRTQDCTGEIVGTSSSLEHGQRIEDI	ATGACGTCATCTGGAGGAAAGAAGCAGGTCGTGAAGAAGATGATCCCGTGCTGCATGAAGATGGGGATGAAGAGAGGACCATGGACGGCGGAGGAGGATGAGATTCTTGTGAGCTTCATCAAGAAAGAAGGCGAAGGAAGGTGGAGATCGCTTCCCAAAAGAGCTGGTTTACTCCGATGTGGTAAAAGCTGCCGTCTACGGTGGATGAACTATCTACGGTCGTCTGTAAAACGCGGCGGTATCACTCCCGACGAGGAAGATCTCATCATCCGCCTTCATCGCCTCCTTGGCAACCGGTGGTCACTGATCGCGGGAAGGATACCGGGAAGGACTGATAATGAGATTAAGAACTATTGGAACACTCATCTTCGTAAGAAACTCTTAAGTGAAGGCATTGAT…
Csa01g015840.1	Camelina_sativa-Camelina-v2.0	MMLSSCGGKKPVLSKKTTPCCTKMGMKRGPWTVEEDEILVSFIKKEGEGRWRSLPKRAGLLRCGKSCRLRWMNYLRPSVKRGGITSDEEDLILRLHRLLGNRWSLIAGRIPGRTDNEIKNYWNTHLRKKLLRQGIDPQTHKPLDVNNIHKPEEEVSGGQNPLEPNSSSHTDTTVNSGNEASNKNSINVFGGEGNYEDFGFCYDDKFSSFLNSLINDDDDPFGNMIPISQSLQMDDCMEEIVGASSSLGHDQIDKKIYS	ATGATGTTATCATCATGTGGTGGGAAGAAACCAGTACTGTCCAAGAAAACGACGCCGTGTTGCACGAAGATGGGGATGAAGAGGGGACCATGGACGGTGGAGGAGGATGAGATTCTTGTGAGCTTCATCAAGAAAGAAGGTGAAGGACGCTGGCGATCGCTTCCCAAGAGAGCTGGTTTACTTCGATGTGGAAAGAGCTGCCGTCTACGGTGGATGAACTATCTCCGGCCGTCTGTTAAACGCGGCGGTATTACCTCCGACGAGGAAGATCTCATCCTCCGTCTTCATCGCCTCCTCGGCAACCGGTGGTCATTGATCGCGGGAAGGATACCGGGAAGGACTGATAATGAAATCAAGAACTATTGGAACACTCATCTTCGTAAGAAACTTTTAAGGCAG…
Csa15g017660.1	Camelina_sativa-Camelina-v2.0	MMLSSCGGKKPVLSKKTTPCCTKMGMKRGPWTVEEDEILVSFIKKEGEGRWRSLPKRAGLLRCGKSCRLRWMNYLRPSVKRGGITSDEEDLILRLHRLLGNRWSLIAGRIPGRTDNEIKNYWNTHLRKKLLRQGIDPQTHKPLDVNNIHKPEEEEVSGGQNPLEPNSSSHTDTTGNEASNKNSINVFGGEGYYEDFGFCYDDKFSSFLNSLINDDDDPFGNMIPISQPLQMDDCKEEIVGASSSLGDDQIDKKIYS	ATGATGTTATCATCATGTGGTGGGAAGAAACCAGTACTGTCCAAGAAAACGACGCCGTGTTGCACGAAGATGGGGATGAAGAGGGGACCATGGACGGTGGAGGAGGATGAGATCCTTGTGAGCTTCATAAAGAAAGAAGGTGAAGGACGCTGGCGATCGCTTCCCAAGAGAGCTGGTTTACTTCGATGTGGTAAGAGCTGCCGTCTACGGTGGATGAACTATCTCCGCCCGTCTGTTAAACGCGGCGGTATTACCTCCGACGAGGAAGATCTCATCCTCCGTCTTCATCGCCTCCTCGGCAACCGGTGGTCATTGATCGCGGGAAGGATACCGGGAAGGACTGATAATGAAATCAAGAACTATTGGAACACTCATCTTCGTAAGAAACTTCTAAGGCAG…
Csa19g018880.1	Camelina_sativa-Camelina-v2.0	MMLSSCGGKKPVLSKKTTPCCTKMGMKRGPWTVEEDEILVSFIKKEGEGRWRSLPKKAGLLRCGKSCRLRWMNYLRPSVKRGGITSDEEDLILRLHRLLGNRWSLIAGRIPGRTDNEIKNYWNTHLRKKLLRQGIDPQTHKPLDVNNIHKPEEEEVSAGLNPLEPNSSSHTNTTVNSGIGTSNKNSINVFGGEGNYEDFGFCYDDKFSSFLNSLINDDDDPFGNMIPISQPLQMDDCTEEIVGASSSLGNDQIDKKIYS	ATGATGTTATCATCATGTGGTGGGAAGAAACCAGTACTGTCCAAGAAAACGACGCCGTGTTGCACGAAGATGGGGATGAAGAGGGGACCATGGACGGTGGAGGAGGATGAGATTCTTGTGAGCTTCATCAAGAAAGAAGGTGAAGGACGCTGGCGATCGCTTCCCAAGAAAGCTGGTTTACTTCGATGTGGAAAGAGCTGCCGTCTACGGTGGATGAACTATCTCCGACCGTCTGTTAAACGCGGCGGTATTACCTCCGACGAGGAAGATCTCATCCTCCGTCTTCATCGCCTCCTCGGCAACCGGTGGTCATTGATCGCGGGAAGGATACCGGGAAGGACTGATAATGAAATCAAGAACTATTGGAACACTCATCTTCGTAAGAAACTTTTAAGGCAG…
Cagra.0690s0007.1.p	Capsella_grandiflora	MMRSSSRGGKKPVLSKKTTPCCTKTGMKRGPWTVEEDEILVSFINKEGEGRWRSLPKRAGLLRCGKSCRLRWMNYLRPSVKHGGITSDEEDLILRLHRLLGNRWSLIAGRIPGRTDNEIKNYWNTHLRKKLLRQGIDPQTHKPLDVNHIHYKPEEEVSGGQNTLHPNSSSHTDTTVDSGDGATKKSISVFGGEGNYDDFGFCYDDKFSSFLNSLINDDDDPFGNIIPILSQPLQMDDCKDDIVRASSSLGQIQRKEDV*	ATGATGAGGTCATCATCACGTGGAGGGAAGAAACCAGTACTGTCCAAGAAAACGACGCCGTGTTGCACGAAGACGGGGATGAAGAGAGGACCATGGACGGTGGAGGAGGATGAGATCCTTGTGAGCTTCATAAACAAAGAAGGTGAAGGACGCTGGCGATCGCTTCCCAAGAGAGCTGGTTTGCTTCGTTGTGGCAAGAGCTGCCGTCTACGCTGGATGAATTATCTCCGGCCGTCTGTCAAACACGGCGGTATTACCTCCGACGAGGAAGATCTCATCCTCCGTCTTCACCGCCTTCTTGGCAACCGGTGGTCATTGATCGCGGGAAGGATACCAGGAAGGACTGATAATGAAATCAAGAACTATTGGAACACTCATCTTCGTAAGAAACTTTTAAGG…
Carub.0003s1302.1	Capsella_rubella-Red_shepherd_purse-v1.1	MMRSSSRGGKKPVLSKKTTPCCTKTGMKRGPWTVEEDEILVSFINKEGEGRWRSLPKRAGLLRCGKSCRLRWMNYLRPSVKHGGITSDEEDLILRLHRLLGNRWSLIAGRIPGRTDNEIKNYWNTHLRKKLLRQGIDPQTHKPLDVNHIHYKPEEEVSGGQNPLDPNSSSHTDTTVDSGDGATKKSISVFGGEGNYDDFGFCYDDKFSSFLNSLINDDDDPFGNIIPILSQPLQMDDCKDDIVGASSSLGHNQRKEDL	ATGATGAGGTCATCATCACGTGGAGGGAAGAAACCAGTACTGTCCAAGAAAACGACGCCGTGTTGCACGAAGACGGGGATGAAGAGAGGACCATGGACGGTGGAGGAGGATGAGATCCTTGTGAGCTTCATAAACAAAGAAGGTGAAGGACGCTGGCGATCGCTTCCCAAGAGAGCTGGTTTGCTTCGGTGTGGCAAGAGCTGCCGTCTACGCTGGATGAACTATCTCCGGCCGTCTGTCAAACACGGCGGTATTACCTCCGATGAGGAAGATCTCATCCTCCGTCTTCACCGCCTTCTTGGCAACCGGTGGTCATTGATCGCGGGAAGGATACCAGGAAGGACTGATAATGAAATCAAGAACTATTGGAACACTCATCTTCGTAAGAAACTTTTAAGG…
CARHR088210.1	Cardamine_hirsuta-Hairy_bittercress-v1.0	MTSSDGNKQVTKKKTPCCTKMGMKRGPWTVEEDEILVSFIKKEGEGRWRSLPKRAGLLRCGKSCRLRWMNYLRPSVKRGGITSDEEDLILRLHRLLGNRWSLIAGRIPGRTDNEIKNYWNTHLRKKLLRQGIDPQTHKPIDDTNNIHKPEEEVSGGQNPHLEPNSSSPTDDTTINSRDGASKMTINVLGHEDDEDLDFCYDDKFSSFLNSLINDDDDPFGDNIIPISQPLHMHSCTDEILGTSLSLGNDKRQDDI	ATGACGTCATCTGACGGCAACAAACAAGTAACCAAGAAAAAAACGCCGTGTTGCACGAAGATGGGGATGAAGAGGGGACCATGGACGGTGGAGGAGGACGAGATTCTTGTGAGCTTTATAAAGAAAGAAGGCGAAGGACGGTGGCGATCGCTTCCTAAAAGAGCTGGTTTACTCCGATGTGGAAAGAGCTGCCGTCTACGGTGGATGAACTATCTCCGACCGTCTGTTAAACGCGGTGGTATCACTTCCGACGAGGAAGATCTCATCCTCCGCCTTCACCGCCTCCTCGGCAACCGGTGGTCCTTGATCGCGGGAAGGATACCAGGAAGGACTGATAATGAAATCAAGAACTATTGGAACACTCATCTTCGTAAGAAACTTTTAAGGCAAGGAATTGAT…
Thhalv10022057m	Esalsugineum_173_v1.0	MTSPDGKKPISKKTSRCCTKMGMKRGPWTVEEDEILVSFIKKEGEGRWRSLPKRAGLLRCGKSCRLRWMNYLRPSVKRGGITSDEEDLILRLHRLLGNRWSLIAGRIPGRTDNEIKNYWNTHLRKKLLRQGIDPHTHKPLAANNTHQPGRDEVSGGQNLVEHNSTSHTANTTVSNGNGASKISTSVFGDEDDEDFDFCYDDKFSSFLNSLINDDPFDSNIPISQPFQTHNCTDEIVGTSSSSVHDQRPEDM*	ATGACGTCACCTGACGGGAAGAAACCAATATCGAAGAAGACGAGCAGGTGCTGCACGAAGATGGGGATGAAGAGAGGACCGTGGACGGTGGAGGAGGACGAGATACTTGTGAGCTTCATAAAGAAAGAAGGAGAAGGAAGGTGGAGATCGCTTCCCAAGAGAGCTGGTTTACTCCGATGCGGTAAAAGCTGCCGTTTACGGTGGATGAACTATCTCCGGCCGTCTGTCAAACGCGGCGGTATCACCTCCGACGAGGAAGATCTCATCCTCCGCCTTCATCGCCTCCTCGGCAACCGGTGGTCACTGATCGCGGGAAGGATACCGGGAAGGACTGATAATGAGATCAAGAACTATTGGAACACTCATCTTCGTAAGAAACTCTTAAGACAAGGCATTGAT…
Iin15402.t1	Isatis_indigotica-Woad-v1.0	MTSSGGKKPATKKVSPCCMKTGMKRGPWTVEEDEILVSFIKKEGEGRWRSLPKRAGLLRCGKSCRLRWMNYLRPSVKRGGITPDEEDLILRLHRLLGNRWSLIAGRIPGRTDNEIKNYWNTHLRKKLLREGIDPQTHKPLDANNTHKPGEEVSGGQNILEPNASSHTDDTTVSSGNEASKIGISVFGDEDDQDFGFCYDDKFSSFLNSLINDDPFDTNIPISQPLQTHNCTDEIVGTSSS	ATGACGTCATCTGGAGGGAAGAAGCCGGCGACGAAGAAAGTGAGCCCGTGCTGCATGAAGACGGGGATGAAGAGAGGACCATGGACGGTGGAGGAGGACGAGATTCTTGTGAGCTTCATAAAGAAAGAAGGCGAAGGAAGGTGGAGATCGCTTCCCAAAAGAGCTGGCTTACTCCGATGCGGAAAAAGCTGCCGTCTACGGTGGATGAATTATCTCCGCCCGTCTGTTAAACGCGGCGGTATCACTCCCGACGAGGAAGATCTCATCCTCCGCCTTCATCGTCTCCTCGGCAACCGGTGGTCATTGATCGCGGGAAGGATACCGGGAAGGACTGATAATGAGATTAAGAACTACTGGAACACTCATCTTCGTAAGAAACTCTTGAGAGAAGGCATTGAT…
LA_scaffold1148_19	Leavenworthia_alabamica-Alabama_gladecress-v1.0	MTSSGGKKPVVTKKTTPCCTKMGMKRGPWTMEEDEILVSFIKKEGEGRWRSLPKRAGLLRCGKSCRLRWMNYLRPSVKRGGITSDEEDLILRLHRLLGNRWSLIAGRIPGRTDNEIKNYWNTHLRKKLLSKGIDPRTHKPIDTNNIHKPEEVSGAQNPLEPKSSSLTDATVSSGDGAKKISINVLGQEDDADFEFYYDDKFSSFLNSLINDDDDPFSGQIPISQPLQMHTDIVGTSSSLGHDQRQEDI	ATGACGTCATCTGGCGGTAAGAAGCCAGTAGTAACAAAGAAAACAACGCCGTGTTGCACGAAGATGGGGATGAAGAGAGGACCATGGACGATGGAGGAAGACGAGATTCTTGTGAGCTTTATAAAAAAAGAAGGCGAAGGACGATGGCGATCGCTTCCCAAAAGAGCTGGTTTACTTCGATGTGGAAAGAGCTGCCGTCTACGGTGGATGAATTATCTCCGGCCGTCTGTTAAACGTGGCGGTATTACCTCCGATGAGGAAGATCTCATCCTCCGCCTTCACCGCCTCCTCGGCAACCGGTGGTCACTGATCGCGGGAAGAATACCAGGAAGGACTGATAATGAAATCAAGAACTATTGGAACACTCATCTTCGTAAGAAACTTTTAAGTAAAGGTATT…
evm.model.scaffold141.97	Lepidium_meyenii-Peruvian_ginseng-v1.0	MTSYNGKKAVDKKTTPCCTKMGMKRGPWTVEEDEILMSFIKKEGEGRWRSLPKRAGLLRCGKSCRLRWMNYLRPSVKRGGITSDEEDLIIRLHRLLGNRWSLIAGRIPGRTDNEIKNYWNTHLRKKLIRQGIDPQTHKPLDANKIHKPEEAEEEEEEEEEVSGARKALEPNPSSYTSNSGDGASKMSLNVFGHEDDYEDFGFCYDDKFSSFLNSLINEDDDPFGNNIPISQPLQLHNCTDEIVGTSSNLGHDQREENM	ATGACGTCATATAACGGAAAGAAAGCAGTAGATAAGAAAACGACGCCTTGTTGTACGAAGATGGGGATGAAGAGAGGACCATGGACTGTGGAAGAAGATGAAATCCTGATGAGCTTCATAAAGAAAGAAGGTGAAGGACGTTGGCGATCTCTTCCCAAAAGAGCTGGTTTACTTCGTTGTGGAAAGAGTTGTCGTCTACGTTGGATGAATTATCTCCGGCCCTCTGTTAAACGCGGCGGTATAACCTCCGATGAGGAAGATCTCATCATCCGCCTTCACCGTCTCCTCGGCAACCGGTGGTCATTGATCGCGGGAAGGATACCAGGAAGGACTGATAATGAGATCAAAAACTATTGGAACACTCATCTTCGTAAGAAACTAATAAGACAAGGCATTGAT…
evm.model.scaffold191.42	Lepidium_meyenii-Peruvian_ginseng-v1.0	MTSSCSRKKAVVKKTTPCCTKTGMKSGPWTVEEDEILMSFIKKEGEGRWRSLPKRAGLLRCGKSCRLRWMNYLRPSVKRGGITSDEEDLILRLHRLLGNRWSLIAGRIPGRTDNEIKNYWNIHLRKKLLRQGIDPQTHKPLDANNIHKPEDEVSGGRNALEPNSASHCTADHTTFFNSGDGASKTSINVFGHEEDDEDFGFCYDDKFSSFLNSLINEDDDPFGNNIPISQPLQMHNCTDDIAGTSSNLGHDQRE	ATGACATCATCATGTAGCAGAAAGAAAGCAGTAGTGAAGAAAACGACGCCGTGTTGCACGAAGACGGGGATGAAAAGCGGACCTTGGACAGTGGAGGAAGACGAAATCCTAATGAGCTTCATAAAGAAAGAAGGAGAAGGAAGGTGGCGATCTCTTCCCAAAAGAGCTGGTTTACTTCGATGTGGAAAGAGCTGTCGTCTTCGTTGGATGAACTATCTCCGGCCCTCTGTTAAACGCGGCGGTATCACCTCCGACGAGGAAGATCTCATCCTCCGCCTTCACCGCCTCCTCGGCAACCGGTGGTCACTGATTGCCGGAAGAATTCCCGGAAGGACAGATAATGAAATTAAGAACTATTGGAACATACACCTTCGTAAGAAACTATTAAGACAAGGCATT…
evm.model.scaffold20.498	Lepidium_meyenii-Peruvian_ginseng-v1.0	MMTSCNEKKAVTKKTTPCCTKMGMKRGPWTVEEDEILMSFIKKEGEGRWRSLPKRAGLLRCGKSCRLRWMNYLRPSVKRGGITSDEEDLILRLHRLLGNRWSLIAGRIPGRTDNEIKNYWNTNLRKKLLRQGIDPQTHKPLDANNIHKPEEQVSGALEHKSSSQTAANSGDGASKISMINVFSHEDDDEDFGFCFDDKFSSFLNSLINEDDDPFGNNINPISQPLQLHNCTDEIVGTSSNLGHDQRDENM	ATGATGACGTCATGTAACGAAAAGAAAGCAGTAACGAAGAAAACGACGCCGTGTTGCACGAAGATGGGGATGAAGAGAGGGCCATGGACGGTGGAGGAAGACGAAATACTTATGAGCTTCATAAAGAAAGAAGGAGAAGGACGTTGGCGATCTCTTCCCAAAAGAGCTGGTTTGCTTCGTTGTGGTAAAAGCTGTCGTCTACGTTGGATGAATTATCTCCGACCGTCTGTTAAACGCGGCGGTATCACCTCCGATGAAGAAGATCTCATCCTCCGCCTTCACCGCCTCCTCGGCAACCGGTGGTCATTGATCGCGGGAAGGATACCAGGAAGGACTGATAATGAGATAAAAAACTATTGGAACACTAATCTTCGTAAGAAACTATTAAGACAAGGCATT…
MIN04G2913.t1	Matthiola_incana	MTSSGVGKKQLVTKKTTTPCCTKMGMKRGPWTVEEDEILVSFIKREGEGRWRSLPKRAGLLRCGKSCRLRWMNYLRPSVKRGGITPDEEDLILRLHRLLGNRWSLIAGRIPGRTDNEIKNYWNTHLRKKLLRQGINPQTHKPLDANKTHKPEEVVSGEQNPNEPNCSNSHHTDDTTVNSGNGTSKISIGVFGHEDNDEDFGFCYDDKFSSFLNSLINDDDPFGNNIPILSQPLQMNKVTDEIVGTSSSLGHDNRPEDI	ATGACGTCATCTGGTGTCGGGAAGAAACAACTAGTAACGAAGAAAACAACGACGCCGTGTTGCACGAAGATGGGGATGAAGAGAGGACCATGGACGGTGGAGGAGGACGAGATTCTTGTGAGCTTCATAAAGAGAGAAGGCGAAGGACGGTGGAGATCGCTTCCCAAGAGAGCTGGTTTGCTCCGCTGTGGAAAGAGCTGCCGTCTACGGTGGATGAACTATCTCCGGCCTTCTGTAAAACGCGGCGGTATCACTCCCGACGAGGAAGATCTCATCCTCCGCCTTCACCGCCTCCTCGGCAACCGGTGGTCGTTGATCGCAGGAAGGATACCAGGAAGGACTGATAATGAGATCAAGAACTATTGGAACACGCATCTTCGTAAGAAACTTTTAAGACAA…
rna-MERR_LOCUS3601	Microthlaspi_erraticum-Microthlaspi_erraticum-v1.0	MTSSNGKKAVSKKISTTPCCTKMGMKRGPWTVEEDEILVDFIKKEGEGRWRSLPKRAGLLRCGKSCRLRWMNYLRPSVKRGGITSDEEDLILRLHRLLGNRWSLIAGRIPGRTDNEIKNYWNTHLRKKLLRQGIDPQTHKPLDANNILKPGEEVSGGKKPLEPNSSSHTDDTTVNSGNGASKISVSVFGDEDNEEFGFFYDDKFSSFLNSLINDDPFDSNIPISESMLQTHSCKDENVGTSCSLGHDKRPEDI	ATGACATCATCTAACGGGAAGAAAGCTGTGTCGAAGAAAATATCGACGACACCGTGCTGTACGAAGATGGGGATGAAGAGAGGACCATGGACGGTGGAGGAGGACGAGATTCTTGTGGACTTCATAAAGAAAGAAGGCGAAGGAAGGTGGCGATCGCTTCCCAAGAGAGCTGGTTTACTCCGATGCGGAAAGAGCTGCCGCCTACGGTGGATGAACTATCTCCGGCCGTCTGTAAAACGAGGCGGTATCACCTCCGATGAGGAAGATCTCATCCTCCGCCTTCACCGCCTCCTCGGCAACCGCTGGTCACTGATCGCGGGAAGGATACCGGGAAGGACTGATAATGAGATCAAGAACTACTGGAACACTCACCTTCGCAAGAAACTTCTAAGACAAGGC…
rna-MERR_LOCUS3983	Microthlaspi_erraticum-Microthlaspi_erraticum-v1.0	MTSSNGKKAVSKKISTTPCCTKMGMKRGPWTVEEDEILVDFIKKEGEGRWRSLPKRAGLLRCGKSCRLRWMNYLRPSVKRGGITSDEEDLILRLHRLLGNRWSLIAGRIPGRTDNEIKNYWNTHLRKKLLRQGIDPQTHKPLDANNILKPGEEVSGGKKPLEPNSSSHTDDTTVNSGNGASKISVSVFGDEDNEEFGFFYDDKFSSFLNSLINDDPFDSNIPISESMLQTHSCKDENVGTSCSLGHDKRPEDI	ATGACATCATCTAACGGGAAGAAAGCTGTGTCGAAGAAAATATCGACGACACCGTGCTGTACGAAGATGGGGATGAAGAGAGGACCATGGACGGTGGAGGAGGACGAGATTCTTGTGGACTTCATAAAGAAAGAAGGCGAAGGAAGGTGGCGATCGCTTCCCAAGAGAGCTGGTTTACTCCGATGCGGAAAGAGCTGCCGCCTACGGTGGATGAACTATCTCCGGCCGTCTGTAAAACGAGGCGGTATCACCTCCGATGAGGAAGATCTCATCCTCCGCCTTCACCGCCTCCTCGGCAACCGCTGGTCACTGATCGCGGGAAGGATACCGGGAAGGACTGATAATGAGATCAAGAACTACTGGAACACTCACCTTCGCAAGAAACTTCTAAGACAAGGC…
OV01G036000.1	Orychophragmus_violaceus	MMSSGERKPVTKMGMKRRGPWTVEEDEILVSFIKKEGEGKWRSLPKRAGLLRCGKSCRLRWMNYLRPSVKRGGITSDEEDLILRLHRLLGNRWSLIAGRIPGRTDNEIKNYWNTRLRKKLIREGIDPKTYKHLDANNTHKPREKVSGEQNLLEPNSSSHTDDTTVSSGNGASKNSMISVFGDEDYSFCYDDLCLNTLINDDTLDNQ*	ATGATGTCATCTGGCGAGAGGAAGCCGGTTACGAAGATGGGGATGAAGAGAAGAGGACCATGGACGGTGGAGGAGGACGAGATTCTTGTCAGCTTCATAAAGAAAGAAGGCGAAGGAAAGTGGAGATCGCTTCCCAAAAGAGCTGGTTTACTCCGATGCGGTAAAAGCTGCCGACTACGGTGGATGAACTATCTACGCCCGTCTGTAAAACGCGGCGGTATCACTTCCGATGAGGAAGATCTCATCCTCCGCCTTCATCGCCTCCTTGGCAACCGGTGGTCATTGATCGCGGGAAGGATACCGGGAAGGACTGATAATGAGATCAAGAACTATTGGAATACTCGTCTTCGTAAAAAACTCATAAGAGAAGGCATTGATCCTAAAACCTACAAGCATCTT…
OV10G011380.1	Orychophragmus_violaceus	MTSSGGKKPVTKQMTSCCTKMGMKRGPWTEEEDEILVSFIKKEGEGKWRSLPKRAGLLRCGKSCRLRWMNYLRPSVKRGGITSDEEDLILRLHRLLGNRWSLIAGRIPGRTDNEIKNYWNTHLRKKLLSEGIDPQTHKPLDANKYTDKLKEEVSGGQNLFEPHSSSHTDDTTVSSGNGGASKSSFNVFGDEDDEIFSFSYDDEFLSYLNPVINGDPFDSNIPISQPLQTQNYTDENIGTSSRLQHGQKPEHI*	ATGACGTCATCTGGCGGGAAGAAACCGGTAACGAAGCAAATGACCTCGTGTTGCACGAAGATGGGGATGAAGAGAGGACCATGGACGGAGGAAGAGGACGAGATTCTTGTGAGCTTCATAAAGAAAGAAGGTGAAGGAAAGTGGAGATCGCTTCCCAAAAGAGCTGGCTTACTCCGATGCGGTAAAAGCTGCCGTCTACGGTGGATGAATTATCTCCGACCGTCTGTCAAACGCGGCGGGATCACCTCCGACGAGGAAGATCTCATCCTCCGCCTTCATCGCCTCCTTGGCAACCGGTGGTCATTGATCGCAGGAAGGATACCGGGAAGGACTGATAATGAGATCAAGAACTATTGGAACACTCATCTTCGTAAGAAACTCTTAAGTGAAGGCATTGAT…
Rs229050	Raphanus_sativus-Radish-v1.0	MTSSSGNRSVARKITTPCCTKMGMKRGPWTLEEDEILVSFIKKEGEGRWRSLPKRAGLLRCGKSCRLRWMNYLRPSVKRGGIAPDEEDLILRLHRLIGNKWSLIAGRIPGRTDNEIKNYWNTHLRKKLLSQGIDPQTHKPLDASNTHKPGEEVPGGQYLLEPNSSSHTDDTTVSSGNGAGKISNSVFGDEDFGFCYDDKFSSFLNSVINDDPFDSNIPVLSQPLQTRDFIVGTSSSLGHDQIPKDM	ATGACGTCATCTAGCGGGAATAGATCGGTAGCTAGGAAAATAACGACCCCGTGTTGCACGAAGATGGGGATGAAGAGAGGACCATGGACGTTGGAAGAGGACGAGATTCTTGTAAGCTTCATCAAGAAAGAAGGTGAAGGAAGATGGAGATCGCTTCCTAAAAGAGCTGGCTTGCTCCGATGTGGAAAAAGCTGCCGTCTACGGTGGATGAACTATCTCCGGCCGTCCGTAAAACGTGGTGGTATCGCTCCCGACGAGGAAGATCTCATCCTCCGCCTTCATCGCCTCATTGGCAACAAGTGGTCACTGATCGCGGGGAGGATACCTGGAAGGACTGATAATGAGATCAAGAACTACTGGAACACTCATCTTCGTAAGAAACTCTTAAGCCAAGGCATT…
c0005_01154	Schrenkiella_parvula-Saltwater_cresses-v1.0	MTSSGGKKPVTKRMMTPCCMKMGMKRGPWTVEEDEILVGFIKKEGEGRWRSLPKRAGLLRCGKGCRLRWMNYLRPSVKRGGITPDEEDLILRLHRLLGNRWSLIAGRIPGRTDNEIKNYWNTHLRKKLLREGIDPQTHKPLDANNTHKPGEEVSGGQNLLEPNSGSHNDDTTVSGGNGAGKISIGVFGDEDDEDFGFCYDDKFSSFLNSLINDDPFDSNIPISQPLKTHDSTDEIVGASSGSGHDQRPEDM*	ATGACGTCATCTGGCGGAAAGAAACCAGTAACGAAGAGAATGATGACACCGTGTTGCATGAAGATGGGGATGAAGAGAGGACCATGGACGGTGGAGGAGGACGAGATTCTTGTGAGCTTCATAAAGAAAGAAGGAGAAGGAAGGTGGAGATCGCTTCCCAAGAGAGCTGGCTTGCTCCGATGTGGTAAAAGCTGCCGTCTAAGGTGGATGAACTATCTCCGGCCGTCTGTAAAACGCGGTGGTATCACTCCGGACGAGGAAGATCTCATCCTCCGCCTTCATCGCCTCCTTGGCAACCGGTGGTCATTGATCGCGGGAAGGATACCGGGAAGGACTGATAATGAGATCAAGAACTATTGGAACACTCATCTTCGTAAGAAACTCTTAAGAGAAGGCATT…
Sal11g18520L	Sinapis_alba	MTSSSGKKQVTKKKKMSPCCMKMGMKRGPWTVEEDEILVSFIKKEGEGRWRSLPKRAGLLRCGKSCRLRWMNYLRPSVKRGGITSDEEDLILRLHRLLGNRWSLIAGRIPGRTDNEIKNYWNTHLRKKLLSQGIDPQTHKPLLDANNDAHKPGEEVSGGQNLLEPNNSCSHTDDTTVSNGNEASKMISFSVFGDEEDNEDFGFCNDDKFSSFLNSLINGDPFDDSNIPISQQFRMQDCTDEIVGTSSSLEHGQRLEDI	ATGACGTCATCTAGCGGGAAGAAGCAGGTCACGAAGAAGAAGAAGATGAGCCCGTGTTGCATGAAGATGGGGATGAAGAGAGGACCATGGACGGTTGAGGAGGACGAGATTCTTGTGAGCTTCATAAAGAAAGAAGGCGAAGGAAGGTGGAGATCGCTTCCCAAGAGAGCTGGTTTACTCCGATGTGGAAAAAGCTGCCGTCTACGGTGGATGAATTATCTCCGGCCGTCGGTAAAACGTGGTGGTATCACTTCCGATGAGGAAGATCTCATCCTCCGCCTTCATCGCCTCCTTGGTAACCGGTGGTCACTGATCGCGGGAAGGATACCGGGAAGGACTGATAATGAGATCAAGAACTATTGGAACACTCATCTTCGTAAGAAACTCTTAAGCCAAGGC…
Sar01g38320R	Sinapis_arvensis	MLKTVDMTSSIEKRSVAKKMTTPCCTKMGMKRGPWTVEEDEILVSFIKKEGEGRWRSLPKRAGLLRCGKSCRLRWMNYLRPTVKRGGIAPDEEDLILRLHRLLGNKWSLIAGRIPGRTDNEIKNYWNTHLRKKLLGQGIDPQTHKPLDASKTHKPREEVSGGQNLLEPNSSSHTDDTTVSSGNGQISKISISVFGDEDFGFCYDDKFSSFLNSVINDDPFDGNIQIPQPLQTHDCTDEIVGTSSLGHDLQRPEDM	ATGTTGAAGACGGTGGACATGACGTCATCTATCGAGAAGAGATCGGTGGCTAAGAAAATGACGACCCCGTGTTGCACGAAGATGGGGATGAAGAGAGGACCATGGACGGTGGAAGAGGACGAGATTCTTGTGAGCTTCATCAAGAAAGAAGGCGAAGGAAGGTGGAGATCGCTTCCTAAAAGAGCTGGCTTGCTCCGATGTGGAAAAAGCTGCCGTCTACGGTGGATGAATTATCTCCGGCCGACTGTAAAACGCGGCGGTATCGCTCCCGACGAGGAAGATCTCATCCTCCGCCTTCATCGCCTCCTTGGCAACAAGTGGTCACTGATCGCGGGGAGGATACCGGGAAGGACTGATAATGAGATCAAGAACTACTGGAACACTCATCTTCGTAAGAAA…
Sar05g51120R	Sinapis_arvensis	MTSSGVKKTTPCCVKMGMKRGPWTVDEDEILVSFIKKEGEGRWRSLPRRAGLLRCGKSCRLRWMNYLRPSVKRGGITPDEEDLILRLHRLLGNRWSLIAGRIPGRTDNDIKNFWNTHLRKKLLSQGIDPQTHKPLDANNTRHKPGEEVSGGQNLLEPNSSSHTDDTTTVRNGNEASKISFSVFGGEDNEDFGFCYDDKFSSFLNALINDDPFDSNIPISQPLLTQDCTDEIAGTSSSLEHGMI	ATGACGTCATCTGGCGTTAAGAAGACAACACCGTGTTGCGTGAAGATGGGGATGAAGAGAGGACCATGGACGGTGGATGAGGATGAGATTCTTGTGAGCTTCATCAAGAAAGAAGGCGAAGGAAGGTGGAGATCGCTTCCCAGGAGAGCTGGTTTACTCCGATGTGGGAAAAGCTGCCGCCTACGGTGGATGAATTATCTCCGGCCGTCTGTAAAACGTGGTGGTATCACTCCTGACGAGGAAGATCTCATCCTCCGCCTTCATCGCCTCCTTGGCAACCGGTGGTCACTGATCGCGGGAAGGATACCGGGAAGGACGGATAATGATATCAAGAACTTTTGGAACACTCATCTGCGTAAGAAACTCTTAAGCCAAGGCATTGATCCTCAAACCCACAAG…
SI_scaffold2431_72	Sisymbrium_irio-London_rocket-v1.0	MTSSDGKKQVTKKMMTPCCMKMGMKRGPWTVEEDEILVSFIKKEGEGRWRSLPKRAGLLRCGKSCRLRWMNYLRPTVKRGGITSDEEDLILRLHRLLGNRWSLIAGRIPGRTDNEIKNYWNTHLRKKLLREGIDPQTHKPLDINHTHKPGEDVSGGQNLLEPNSSSHTDDTTVSSGNEASKIGISIFGDEDNEDFGFCYDDKFSSFLNSLINDDPFDSNIPISQPFQTHDCTDEIVGTSSSLGHDQRPEDI	ATGACGTCATCTGACGGGAAGAAGCAGGTAACAAAGAAAATGATGACCCCGTGTTGCATGAAGATGGGGATGAAGAGAGGACCATGGACGGTGGAGGAGGACGAGATTCTTGTGAGCTTCATAAAGAAAGAAGGCGAAGGAAGGTGGAGATCGCTTCCCAAAAGAGCTGGCTTACTCCGATGCGGAAAAAGCTGCCGTCTACGGTGGATGAACTATCTCCGGCCTACTGTAAAGCGTGGCGGTATCACTTCCGACGAGGAAGACCTCATCCTCCGCCTTCATCGCCTCCTTGGCAACCGGTGGTCGTTGATAGCGGGAAGGATACCAGGAAGGACAGATAATGAGATTAAGAACTATTGGAACACTCATCTTCGTAAGAAACTCTTAAGAGAAGGCATT…
Thlar.0016s0579.1	Thlaspi_arvense-Field_pennycress-v1.1	MLKKAEMKSSGGKKPISKKTSLCCTKMGMKRGPWTVEEDEILVSFIKKEGEGRWRSLPKRAGLLRCGKSCRLRWMNYLRPSVKRGGITSDEEDLILRLHRLLGNRWSLIAGRIPGRTDNEIKNYWNTHLRKKLLRQGIDPQTHKPLDANNTHKPGEEVSGGQNLLEPDTTVSSGNGASKISTSIFGDEDEEDFGFCYDDKFSSFLNSLINDDPFDSNIPIPQPLLTHNCTDEIVGTSSSARNDQRPEDM	ATGTTGAAGAAGGCGGAGATGAAGTCATCTGGCGGGAAGAAACCGATATCGAAGAAGACGAGCCTGTGTTGCACGAAGATGGGGATGAAGAGAGGACCATGGACGGTGGAGGAGGACGAGATACTTGTGAGCTTCATAAAGAAAGAAGGAGAAGGACGGTGGAGATCGCTTCCCAAGAGAGCTGGCTTACTCCGATGCGGAAAAAGCTGCCGTCTACGGTGGATGAACTATCTCCGTCCATCCGTAAAACGCGGCGGTATCACTTCCGACGAGGAAGATCTCATCCTCCGCCTTCATCGCCTCCTCGGCAACCGGTGGTCGTTGATAGCGGGAAGGATACCGGGAAGGACTGATAATGAGATCAAGAACTATTGGAACACTCATCTTCGTAAGAAACTC…
