# Supplementary material for: Molecular evolution analysis of MYB5 in Brassicaceae with specific focus on seed coat color of Brassica napus
Source: BMC Plant Biol. 2024 Jan 16;24:52. doi: 10.1186/s12870-023-04718-6 (PMC10790415; doi:10.1186/s12870-023-04718-6)
Supplement: Supplementary file 2 — Additional file 2: Supplementary Table 2. MYB5 homologous in 31 Brassicaceae species. [file 12870_2023_4718_MOESM2_ESM.xlsx]

## Sheet: Supplementary Table S2
MYB5 homologous in 31 Brassicaceae species
Species	Gene_ID	Orthologous / Paralogous	Rename
Aethionema_arabicum-v1.0	AA_scaffold6320_9	Orthologous	Aar-S6320
Arabidopsis_halleri-v2.2	g05651.t1	Orthologous	Aha-G01
Arabidopsis_lyrata-v2.1	AL3G25450.t1	Orthologous	Aly-S03
Arabidopsis_thaliana-v11	AT3G13540.1	Orthologous	Ath-C03
Arabis_alpina-v4.0	KFK38704.1	Orthologous	Aal-K01
Barbarea_vulgaris-v1.0	maker-Contig1121-snap-gene-0.54-mRNA-1	Orthologous	Bvu-C1121
Brassica_juncea-SCHZ	BjuA01g06100S	Orthologous	Bju-A01
Brassica_juncea-SCHZ	BjuA05g31020S	Paralogous	Bju-A05
Brassica_juncea-SCHZ	BjuB01g07980S	Orthologous	Bju-B01
Brassica_juncea-SCHZ	BjuB07g46240S	Paralogous	Bju-B07
Brassica_juncea-SCHZ	BjuB08g08090S	Paralogous	Bju-B08
Boechera_retrofracta-v1.0	BOERETT00020328	Orthologous	Bre-S08
Boechera_stricta-v1.2	Bostr.3640s0147.1	Orthologous	Bst-S3640
Brassica_carinata-Zd-1-v1.0	BcaB01g00389	Orthologous	Bca-B01
Brassica_carinata-Zd-1-v1.0	BcaB04g20988	Orthologous	Bca-B04
Brassica_carinata-Zd-1-v1.0	BcaB06g25457	Orthologous	Bca-B06
Brassica_carinata-Zd-1-v1.0	BcaNung06232	Orthologous	Bca-C2476
Brassica_napus-Darmor-v10.0	A01p40070.1_BnaDAR	Orthologous	Bna-A01
Brassica_napus-Darmor-v10.0	A05p35900.1_BnaDAR	Paralogous	Bna-A05
Brassica_napus-Darmor-v10.0	C01p51550.1_BnaDAR	Orthologous	Bna-C01
Brassica_napus-Darmor-v10.0	C05p54330.1_BnaDAR	Paralogous	Bna-C05
Brassica_nigra-Ni100-v2.0	BniB01g051660.2N.1	Paralogous	Bni-B01
Brassica_nigra-Ni100-v2.0	BniB07g055510.2N.1	Orthologous	Bni-B07
Brassica_nigra-Ni100-v2.0	BniB08g066220.2N.1	Paralogous	Bni-B08
Brassica_oleracea-HDEM	BolC1t05098H	Orthologous	Bol-C01
Brassica_oleracea-HDEM	BolC5t34101H	Paralogous	Bol-C05
Brassica_rapa-Chiifu-v3.5	BraA01g039360.3.5C.1	Orthologous	Bra-A01
Camelina_sativa-v2.0	Csa01g015840.1	Orthologous	Csa-C01
Camelina_sativa-v2.0	Csa15g017660.1	Paralogous	Csa-C15
Camelina_sativa-v2.0	Csa19g018880.1	Paralogous	Csa-C19
Capsella_grandiflora	Cagra.0690s0007.1.p	Orthologous	Cgr-S690
Capsella_rubella-v1.1	Carub.0003s1302.1	Orthologous	Cru-S03
Cardamine_hirsuta-v1.0	CARHR088210.1	Orthologous	Chi-C03
Eutrema_salsugineum_173_v1.0	Thhalv10022057m	Orthologous	Esa-S13
Isatis_indigotica-Woad-v1.0	Iin15402.t1	Orthologous	Iin-G03
Leavenworthia_alabamica-v1.0	LA_scaffold1148_19	Orthologous	Lal-S1148
Lepidium_meyenii-v1.0	evm.model.scaffold141.97	Paralogous	Lme-S141
Lepidium_meyenii-v1.0	evm.model.scaffold191.42	Orthologous	Lme-S192
Lepidium_meyenii-v1.0	evm.model.scaffold20.498	Paralogous	Lme-S20
Matthiola_incana	MIN04G2913.t1	Orthologous	Min-M04
Microthlaspi_erraticum-v1.0	rna-MERR_LOCUS3601	Paralogous	Mer-M02.1
Microthlaspi_erraticum-v1.0	rna-MERR_LOCUS3983	Orthologous	Mer-M02.2
Orychophragmus_violaceus	OV01G036000.1	Orthologous	Ovi-O01
Orychophragmus_violaceus	OV10G011380.1	Paralogous	Ovi-O10
Raphanus_sativus-v1.0	Rs229050	Orthologous	Rsa-R05
Schrenkiella_parvula-v1.0	c0005_01154	Orthologous	Spa-S03
Sinapis_alba	Sal11g18520L	Orthologous	Sal-S11
Sinapis_arvensis	Sar01g38320R	Paralogous	Sar-S01
Sinapis_arvensis	Sar05g51120R	Orthologous	Sar-S05
Sisymbrium_irio-v1.0	SI_scaffold2431_72	Orthologous	Sir-S2431
Thlaspi_arvense-v1.1	Thlar.0016s0579.1	Orthologous	Tar-S16
