# Supplementary material for: Molecular evolution analysis of MYB5 in Brassicaceae with specific focus on seed coat color of Brassica napus
Source: BMC Plant Biol. 2024 Jan 16;24:52. doi: 10.1186/s12870-023-04718-6 (PMC10790415; doi:10.1186/s12870-023-04718-6)
Supplement: Supplementary file 3 — Additional file 3: Supplementary Table 3. Cis-element analysis of MYB5. [file 12870_2023_4718_MOESM3_ESM.xlsx]

## Sheet: Supplementary Table S3
Cis-element analysis of MYB5
ID	Name	Sequence	Start	End	Length	Start	End	Sense/Negative strand	Species	Function
A01p40070.1_BnaDAR	MRE	AACCTAA	1739	1759	7	1766	1786	-	Petroselinum crispum	light responsiveness
A01p40070.1_BnaDAR	G-box	TACGTG	811	831	6	837	857	+	Arabidopsis thaliana	light responsiveness
A01p40070.1_BnaDAR	Box 4	ATTAAT	663	683	6	689	709	+	Petroselinum crispum	light responsiveness
A01p40070.1_BnaDAR	Box 4	ATTAAT	899	919	6	925	945	+	Petroselinum crispum	light responsiveness
A01p40070.1_BnaDAR	Box 4	ATTAAT	1683	1703	6	1709	1729	-	Petroselinum crispum	light responsiveness
A05p35900.1_BnaDAR	ATC-motif	AGTAATCT	1688	1708	8	1716	1736	-	Spinacia oleracea	light responsiveness
A05p35900.1_BnaDAR	Box 4	ATTAAT	1164	1184	6	1190	1210	-	Petroselinum crispum	light responsiveness
A05p35900.1_BnaDAR	Box 4	ATTAAT	1182	1202	6	1208	1228	-	Petroselinum crispum	light responsiveness
A05p35900.1_BnaDAR	Box 4	ATTAAT	1205	1225	6	1231	1251	-	Petroselinum crispum	light responsiveness
A05p35900.1_BnaDAR	ACE	CTAACGTATT	-19	1	9	10	30	+	Petroselinum crispum	light responsiveness
A05p35900.1_BnaDAR	G-Box	CACGTT	1225	1245	6	1251	1271	+	Pisum sativum	light responsiveness
A05p35900.1_BnaDAR	G-Box	CACGTT	1473	1493	6	1499	1519	-	Pisum sativum	light responsiveness
AA_scaffold6320_9	G-Box	CACGTT	595	615	6	621	641	-	Pisum sativum	light responsiveness
AA_scaffold6320_9	Box 4	ATTAAT	1714	1734	6	1740	1760	-	Petroselinum crispum	light responsiveness
AA_scaffold6320_9	Box 4	ATTAAT	1742	1762	6	1768	1788	-	Petroselinum crispum	light responsiveness
AA_scaffold6320_9	ATCT-motif	AATCTAATCC	1806	1826	9	1835	1855	+	Pisum sativum	light responsiveness
AL3G25450.t1	MRE	AACCTAA	1873	1893	7	1900	1920	+	Petroselinum crispum	light responsiveness
AL3G25450.t1	MRE	AACCTAA	1963	1983	7	1990	2010	-	Petroselinum crispum	light responsiveness
AT3G13540.1	ACE	CTAACGTATT	196	216	9	225	245	+	Petroselinum crispum	light responsiveness
AT3G13540.1	G-Box	CACGTT	112	132	6	138	158	+	Pisum sativum	light responsiveness
AT3G13540.1	G-Box	CACGTG	1911	1931	6	1937	1957	-	Pisum sativum	light responsiveness
AT3G13540.1	G-box	TACGTG	1521	1541	6	1547	1567	+	Arabidopsis thaliana	light responsiveness
AT3G13540.1	G-box	CACGAC	1736	1756	6	1762	1782	+	Zea mays	light responsiveness
AT3G13540.1	G-box	CACGTG	1911	1931	6	1937	1957	-	Arabidopsis thaliana	light responsiveness
AT3G13540.1	Box 4	ATTAAT	622	642	6	648	668	+	Petroselinum crispum	light responsiveness
AT3G13540.1	Box 4	ATTAAT	776	796	6	802	822	+	Petroselinum crispum	light responsiveness
AT3G13540.1	Box 4	ATTAAT	873	893	6	899	919	+	Petroselinum crispum	light responsiveness
AT3G13540.1	Box 4	ATTAAT	997	1017	6	1023	1043	-	Petroselinum crispum	light responsiveness
AT3G13540.1	Box 4	ATTAAT	1827	1847	6	1853	1873	-	Petroselinum crispum	light responsiveness
AT3G13540.1	ATCT-motif	AATCTAATCC	3	23	10	33	53	-	Pisum sativum	light responsiveness
BOERETT00020328	MRE	AACCTAA	1426	1446	7	1453	1473	-	Petroselinum crispum	light responsiveness
BOERETT00020328	Box 4	ATTAAT	376	396	6	402	422	+	Petroselinum crispum	light responsiveness
BOERETT00020328	Box 4	ATTAAT	716	736	6	742	762	+	Petroselinum crispum	light responsiveness
BOERETT00020328	Box 4	ATTAAT	1677	1697	6	1703	1723	-	Petroselinum crispum	light responsiveness
BcaB01g00389	Box 4	ATTAAT	288	308	6	314	334	+	Petroselinum crispum	light responsiveness
BcaB01g00389	Box 4	ATTAAT	492	512	6	518	538	+	Petroselinum crispum	light responsiveness
BcaB01g00389	Box 4	ATTAAT	664	684	6	690	710	+	Petroselinum crispum	light responsiveness
BcaB01g00389	Box 4	ATTAAT	1356	1376	6	1382	1402	-	Petroselinum crispum	light responsiveness
BcaB01g00389	Box 4	ATTAAT	1526	1546	6	1552	1572	-	Petroselinum crispum	light responsiveness
BcaB01g00389	Box 4	ATTAAT	1843	1863	6	1869	1889	-	Petroselinum crispum	light responsiveness
BcaB01g00389	ATC-motif	AGTAATCT	231	251	8	259	279	+	Spinacia oleracea	light responsiveness
BcaB01g00389	G-box	CACGTC	443	463	6	469	489	-	Zea mays	light responsiveness
BcaB01g00389	G-box	CACGTC	1202	1222	6	1228	1248	+	Zea mays	light responsiveness
BcaB04g20988	ACE	CTAACGTATT	595	615	9	624	644	+	Petroselinum crispum	light responsiveness
BcaB04g20988	G-box	CACGAC	949	969	6	975	995	-	Zea mays	light responsiveness
BcaB04g20988	ATCT-motif	AATCTAATCC	470	490	9	499	519	+	Pisum sativum	light responsiveness
BcaB04g20988	Box 4	ATTAAT	1053	1073	6	1079	1099	-	Petroselinum crispum	light responsiveness
BcaB04g20988	Box 4	ATTAAT	1114	1134	6	1140	1160	-	Petroselinum crispum	light responsiveness
BcaB04g20988	Box 4	ATTAAT	1420	1440	6	1446	1466	-	Petroselinum crispum	light responsiveness
BcaB06g25457	G-box	TAAACGTG	279	299	8	307	327	-	Brassica oleracea	light responsiveness
BcaB06g25457	G-box	TACGTG	489	509	6	515	535	-	Arabidopsis thaliana	light responsiveness
BcaB06g25457	G-box	CACGTC	1258	1278	6	1284	1304	-	Zea mays	light responsiveness
BcaB06g25457	G-box	CACGTC	1302	1322	6	1328	1348	-	Zea mays	light responsiveness
BcaB06g25457	G-Box	CACGTT	279	299	6	305	325	+	Pisum sativum	light responsiveness
BcaB06g25457	G-Box	CACGTT	1524	1544	6	1550	1570	-	Pisum sativum	light responsiveness
BcaNung06232	G-box	TACGTG	1658	1678	6	1684	1704	+	Arabidopsis thaliana	light responsiveness
BcaNung06232	ATC-motif	AGTAATCT	1671	1691	8	1699	1719	-	Spinacia oleracea	light responsiveness
BcaNung06232	Box 4	ATTAAT	438	458	6	464	484	+	Petroselinum crispum	light responsiveness
BcaNung06232	Box 4	ATTAAT	472	492	6	498	518	+	Petroselinum crispum	light responsiveness
BcaNung06232	Box 4	ATTAAT	1143	1163	6	1169	1189	-	Petroselinum crispum	light responsiveness
BcaNung06232	G-Box	CACGTT	492	512	6	518	538	+	Pisum sativum	light responsiveness
BcaNung06232	G-Box	CACGTT	1455	1475	6	1481	1501	-	Pisum sativum	light responsiveness
BjuA01g06100S	MRE	AACCTAA	16	36	7	43	63	+	Petroselinum crispum	light responsiveness
BjuA01g06100S	MRE	AACCTAA	1386	1406	7	1413	1433	+	Petroselinum crispum	light responsiveness
BjuA01g06100S	Box 4	ATTAAT	29	49	6	55	75	+	Petroselinum crispum	light responsiveness
BjuA01g06100S	Box 4	ATTAAT	1505	1525	6	1531	1551	-	Petroselinum crispum	light responsiveness
BjuA01g06100S	G-box	CACGTC	80	100	6	106	126	-	Zea mays	light responsiveness
BjuA01g06100S	G-box	TACGTG	1601	1621	6	1627	1647	+	Arabidopsis thaliana	light responsiveness
BjuA01g06100S	ACA-motif	ATCGACAGCCATT	346	366	12	378	398	+	Zea mays	light responsiveness
BjuA05g31020S	G-box	TACGTG	-12	8	6	14	34	+	Arabidopsis thaliana	light responsiveness
BjuA05g31020S	G-box	CACGAC	1770	1790	6	1796	1816	+	Zea mays	light responsiveness
BjuA05g31020S	G-box	TACGTG	1916	1936	6	1942	1962	-	Arabidopsis thaliana	light responsiveness
BjuA05g31020S	G-box	CACGTC	1939	1959	6	1965	1985	+	Zea mays	light responsiveness
BjuA05g31020S	Box 4	ATTAAT	504	524	6	530	550	+	Petroselinum crispum	light responsiveness
BjuA05g31020S	G-Box	CACGTT	943	963	6	969	989	-	Pisum sativum	light responsiveness
BjuB01g07980S	G-Box	CACGTT	1507	1527	6	1533	1553	-	Pisum sativum	light responsiveness
BjuB01g07980S	Box 4	ATTAAT	439	459	6	465	485	+	Petroselinum crispum	light responsiveness
BjuB01g07980S	Box 4	ATTAAT	552	572	6	578	598	+	Petroselinum crispum	light responsiveness
BjuB01g07980S	Box 4	ATTAAT	1206	1226	6	1232	1252	-	Petroselinum crispum	light responsiveness
BjuB01g07980S	Box 4	ATTAAT	1241	1261	6	1267	1287	-	Petroselinum crispum	light responsiveness
BjuB07g46240S	Box 4	ATTAAT	252	272	6	278	298	+	Petroselinum crispum	light responsiveness
BjuB07g46240S	Box 4	ATTAAT	296	316	6	322	342	+	Petroselinum crispum	light responsiveness
BjuB07g46240S	Box 4	ATTAAT	340	360	6	366	386	+	Petroselinum crispum	light responsiveness
BjuB07g46240S	Box 4	ATTAAT	344	364	6	370	390	+	Petroselinum crispum	light responsiveness
BjuB07g46240S	Box 4	ATTAAT	362	382	6	388	408	+	Petroselinum crispum	light responsiveness
BjuB07g46240S	Box 4	ATTAAT	401	421	6	427	447	+	Petroselinum crispum	light responsiveness
BjuB07g46240S	Box 4	ATTAAT	1518	1538	6	1544	1564	-	Petroselinum crispum	light responsiveness
BjuB07g46240S	Box 4	ATTAAT	1614	1634	6	1640	1660	-	Petroselinum crispum	light responsiveness
BjuB07g46240S	Box 4	ATTAAT	1729	1749	6	1755	1775	-	Petroselinum crispum	light responsiveness
BjuB07g46240S	ATCT-motif	AATCTAATCC	1872	1892	9	1901	1921	-	Pisum sativum	light responsiveness
BjuB07g46240S	G-box	CACGAC	837	857	6	863	883	+	Zea mays	light responsiveness
BjuB08g08090S	Box 4	ATTAAT	42	62	6	68	88	+	Petroselinum crispum	light responsiveness
BjuB08g08090S	Box 4	ATTAAT	734	754	6	760	780	+	Petroselinum crispum	light responsiveness
BjuB08g08090S	Box 4	ATTAAT	904	924	6	930	950	+	Petroselinum crispum	light responsiveness
BjuB08g08090S	Box 4	ATTAAT	1014	1034	6	1040	1060	-	Petroselinum crispum	light responsiveness
BjuB08g08090S	Box 4	ATTAAT	1814	1834	6	1840	1860	-	Petroselinum crispum	light responsiveness
BjuB08g08090S	G-box	CACGTC	580	600	6	606	626	+	Zea mays	light responsiveness
BniB01g051660.2N.1	G-Box	CACGTT	1502	1522	6	1528	1548	-	Pisum sativum	light responsiveness
BniB01g051660.2N.1	ATCT-motif	AATCTAATCC	453	473	9	482	502	+	Pisum sativum	light responsiveness
BniB01g051660.2N.1	Box 4	ATTAAT	1219	1239	6	1245	1265	-	Petroselinum crispum	light responsiveness
BniB01g051660.2N.1	Box 4	ATTAAT	1254	1274	6	1280	1300	-	Petroselinum crispum	light responsiveness
BniB07g055510.2N.1	G-box	TACGTG	648	668	6	674	694	+	Arabidopsis thaliana	light responsiveness
BniB07g055510.2N.1	Box 4	ATTAAT	422	442	6	448	468	+	Petroselinum crispum	light responsiveness
BniB07g055510.2N.1	Box 4	ATTAAT	497	517	6	523	543	+	Petroselinum crispum	light responsiveness
BniB07g055510.2N.1	Box 4	ATTAAT	815	835	6	841	861	+	Petroselinum crispum	light responsiveness
BniB07g055510.2N.1	Box 4	ATTAAT	1115	1135	6	1141	1161	-	Petroselinum crispum	light responsiveness
BniB07g055510.2N.1	Box 4	ATTAAT	1330	1350	6	1356	1376	-	Petroselinum crispum	light responsiveness
BniB07g055510.2N.1	G-Box	TCCACATGGCA	1098	1118	10	1128	1148	+	Triticum aestivum	light responsiveness
BniB08g066220.2N.1	G-box	CACGTC	448	468	6	474	494	-	Zea mays	light responsiveness
BniB08g066220.2N.1	G-box	CACGTC	1208	1228	6	1234	1254	+	Zea mays	light responsiveness
BniB08g066220.2N.1	ATC-motif	AGTAATCT	235	255	8	263	283	+	Spinacia oleracea	light responsiveness
BniB08g066220.2N.1	Box 4	ATTAAT	292	312	6	318	338	+	Petroselinum crispum	light responsiveness
BniB08g066220.2N.1	Box 4	ATTAAT	497	517	6	523	543	+	Petroselinum crispum	light responsiveness
BniB08g066220.2N.1	Box 4	ATTAAT	669	689	6	695	715	+	Petroselinum crispum	light responsiveness
BniB08g066220.2N.1	Box 4	ATTAAT	1361	1381	6	1387	1407	-	Petroselinum crispum	light responsiveness
BniB08g066220.2N.1	Box 4	ATTAAT	1532	1552	6	1558	1578	-	Petroselinum crispum	light responsiveness
BniB08g066220.2N.1	Box 4	ATTAAT	1849	1869	6	1875	1895	-	Petroselinum crispum	light responsiveness
BolC1t05098H	G-box	CACGAC	929	949	6	955	975	-	Zea mays	light responsiveness
BolC1t05098H	G-box	GCCACGTGGA	1317	1337	9	1346	1366	-	Arabidopsis thaliana	light responsiveness
BolC1t05098H	G-box	CACGTG	1319	1339	6	1345	1365	-	Arabidopsis thaliana	light responsiveness
BolC1t05098H	ATCT-motif	AATCTAATCC	446	466	9	475	495	+	Pisum sativum	light responsiveness
BolC1t05098H	Box 4	ATTAAT	1033	1053	6	1059	1079	-	Petroselinum crispum	light responsiveness
BolC1t05098H	Box 4	ATTAAT	1094	1114	6	1120	1140	-	Petroselinum crispum	light responsiveness
BolC1t05098H	Box 4	ATTAAT	1420	1440	6	1446	1466	-	Petroselinum crispum	light responsiveness
BolC1t05098H	ACE	CTAACGTATT	571	591	9	600	620	+	Petroselinum crispum	light responsiveness
BolC1t05098H	G-Box	CACGTG	1319	1339	6	1345	1365	-	Pisum sativum	light responsiveness
BolC5t34101H	G-Box	CACGTT	474	494	6	500	520	+	Pisum sativum	light responsiveness
BolC5t34101H	G-Box	CACGTT	1437	1457	6	1463	1483	-	Pisum sativum	light responsiveness
BolC5t34101H	G-box	TACGTG	1640	1660	6	1666	1686	+	Arabidopsis thaliana	light responsiveness
BolC5t34101H	ATC-motif	AGTAATCT	1653	1673	8	1681	1701	-	Spinacia oleracea	light responsiveness
BolC5t34101H	Box 4	ATTAAT	420	440	6	446	466	+	Petroselinum crispum	light responsiveness
BolC5t34101H	Box 4	ATTAAT	454	474	6	480	500	+	Petroselinum crispum	light responsiveness
BolC5t34101H	Box 4	ATTAAT	1125	1145	6	1151	1171	-	Petroselinum crispum	light responsiveness
Bostr.3640s0147.1	MRE	AACCTAA	1434	1454	7	1461	1481	-	Petroselinum crispum	light responsiveness
Bostr.3640s0147.1	Box 4	ATTAAT	809	829	6	835	855	+	Petroselinum crispum	light responsiveness
Bostr.3640s0147.1	Box 4	ATTAAT	1152	1172	6	1178	1198	-	Petroselinum crispum	light responsiveness
Bostr.3640s0147.1	Box 4	ATTAAT	1684	1704	6	1710	1730	-	Petroselinum crispum	light responsiveness
Bostr.3640s0147.1	ATCT-motif	AATCTAATCC	366	386	9	395	415	+	Pisum sativum	light responsiveness
BraA01g039360.3.5C.1	ACE	CTAACGTATT	402	422	9	431	451	+	Petroselinum crispum	light responsiveness
BraA01g039360.3.5C.1	ATCT-motif	AATCTAATCC	270	290	9	299	319	+	Pisum sativum	light responsiveness
BraA01g039360.3.5C.1	Box 4	ATTAAT	910	930	6	936	956	+	Petroselinum crispum	light responsiveness
BraA01g039360.3.5C.1	Box 4	ATTAAT	984	1004	6	1010	1030	-	Petroselinum crispum	light responsiveness
BraA01g039360.3.5C.1	Box 4	ATTAAT	1421	1441	6	1447	1467	-	Petroselinum crispum	light responsiveness
BraA01g039360.3.5C.1	Box 4	ATTAAT	1720	1740	6	1746	1766	-	Petroselinum crispum	light responsiveness
C01p51550.1_BnaDAR	ACE	CTAACGTATT	574	594	9	603	623	+	Petroselinum crispum	light responsiveness
C01p51550.1_BnaDAR	G-Box	CACGTG	1321	1341	6	1347	1367	-	Pisum sativum	light responsiveness
C01p51550.1_BnaDAR	G-box	CACGAC	932	952	6	958	978	-	Zea mays	light responsiveness
C01p51550.1_BnaDAR	G-box	GCCACGTGGA	1319	1339	9	1348	1368	-	Arabidopsis thaliana	light responsiveness
C01p51550.1_BnaDAR	G-box	CACGTG	1321	1341	6	1347	1367	-	Arabidopsis thaliana	light responsiveness
C01p51550.1_BnaDAR	Box 4	ATTAAT	1036	1056	6	1062	1082	-	Petroselinum crispum	light responsiveness
C01p51550.1_BnaDAR	Box 4	ATTAAT	1097	1117	6	1123	1143	-	Petroselinum crispum	light responsiveness
C01p51550.1_BnaDAR	Box 4	ATTAAT	1420	1440	6	1446	1466	-	Petroselinum crispum	light responsiveness
C01p51550.1_BnaDAR	ATCT-motif	AATCTAATCC	449	469	9	478	498	+	Pisum sativum	light responsiveness
C05p54330.1_BnaDAR	Box 4	ATTAAT	438	458	6	464	484	+	Petroselinum crispum	light responsiveness
C05p54330.1_BnaDAR	Box 4	ATTAAT	472	492	6	498	518	+	Petroselinum crispum	light responsiveness
C05p54330.1_BnaDAR	Box 4	ATTAAT	1143	1163	6	1169	1189	-	Petroselinum crispum	light responsiveness
C05p54330.1_BnaDAR	ATC-motif	AGTAATCT	1671	1691	8	1699	1719	-	Spinacia oleracea	light responsiveness
C05p54330.1_BnaDAR	G-box	TACGTG	1658	1678	6	1684	1704	+	Arabidopsis thaliana	light responsiveness
C05p54330.1_BnaDAR	G-Box	CACGTT	492	512	6	518	538	+	Pisum sativum	light responsiveness
C05p54330.1_BnaDAR	G-Box	CACGTT	1455	1475	6	1481	1501	-	Pisum sativum	light responsiveness
CARHR088210.1	Box 4	ATTAAT	1531	1551	6	1557	1577	-	Petroselinum crispum	light responsiveness
CARHR088210.1	Box 4	ATTAAT	1564	1584	6	1590	1610	-	Petroselinum crispum	light responsiveness
CARHR088210.1	ATCT-motif	AATCTAATCC	676	696	9	705	725	+	Pisum sativum	light responsiveness
CARHR088210.1	G-box	TACGTG	190	210	6	216	236	-	Arabidopsis thaliana	light responsiveness
CARHR088210.1	G-box	TACGTG	512	532	6	538	558	-	Arabidopsis thaliana	light responsiveness
Carub.0003s1302.1	Box 4	ATTAAT	476	496	6	502	522	+	Petroselinum crispum	light responsiveness
Carub.0003s1302.1	G-box	TACGTG	1086	1106	6	1112	1132	+	Arabidopsis thaliana	light responsiveness
Carub.0003s1302.1	MRE	AACCTAA	760	780	7	787	807	+	Petroselinum crispum	light responsiveness
Carub.0003s1302.1	G-Box	CACGTT	39	59	6	65	85	-	Pisum sativum	light responsiveness
Carub.0003s1302.1	G-Box	CACGTT	1736	1756	6	1762	1782	+	Pisum sativum	light responsiveness
Carub.0003s1302.1	G-Box	CACGTT	1921	1941	6	1947	1967	+	Pisum sativum	light responsiveness
Csa01g015840.1	ATCT-motif	AATCTAATCC	255	275	9	284	304	-	Pisum sativum	light responsiveness
Csa15g017660.1	Box 4	ATTAAT	1311	1331	6	1337	1357	-	Petroselinum crispum	light responsiveness
Csa15g017660.1	Box 4	ATTAAT	1345	1365	6	1371	1391	-	Petroselinum crispum	light responsiveness
Csa15g017660.1	G-box	TACGTG	1954	1974	6	1980	2000	-	Arabidopsis thaliana	light responsiveness
Csa19g018880.1	G-Box	CACGTG	672	692	6	698	718	+	Pisum sativum	light responsiveness
Csa19g018880.1	MRE	AACCTAA	850	870	7	877	897	+	Petroselinum crispum	light responsiveness
Csa19g018880.1	G-box	CACGTG	672	692	6	698	718	+	Arabidopsis thaliana	light responsiveness
Csa19g018880.1	G-box	CACGTC	1682	1702	6	1708	1728	+	Zea mays	light responsiveness
Csa19g018880.1	G-box	TACGTG	1955	1975	6	1981	2001	-	Arabidopsis thaliana	light responsiveness
Csa19g018880.1	Box 4	ATTAAT	97	117	6	123	143	+	Petroselinum crispum	light responsiveness
Iin15402.t1	G-box	GCCACGTGGA	459	479	9	488	508	-	Arabidopsis thaliana	light responsiveness
Iin15402.t1	G-box	TACGTG	461	481	6	487	507	+	Arabidopsis thaliana	light responsiveness
Iin15402.t1	ATCT-motif	AATCTAATCC	774	794	9	803	823	+	Pisum sativum	light responsiveness
Iin15402.t1	Box 4	ATTAAT	348	368	6	374	394	+	Petroselinum crispum	light responsiveness
Iin15402.t1	G-Box	CACGTT	1525	1545	6	1551	1571	-	Pisum sativum	light responsiveness
LA_scaffold1148_19	ATCT-motif	AATCTAATCC	713	733	9	742	762	+	Pisum sativum	light responsiveness
LA_scaffold1148_19	Box 4	ATTAAT	1559	1579	6	1585	1605	-	Petroselinum crispum	light responsiveness
LA_scaffold1148_19	Box 4	ATTAAT	1592	1612	6	1618	1638	-	Petroselinum crispum	light responsiveness
LA_scaffold1148_19	Box 4	ATTAAT	1635	1655	6	1661	1681	-	Petroselinum crispum	light responsiveness
LA_scaffold1148_19	G-box	TACGTG	11	31	6	37	57	-	Arabidopsis thaliana	light responsiveness
LA_scaffold1148_19	G-box	CACGAC	1263	1283	6	1289	1309	+	Zea mays	light responsiveness
MIN04G2913.t1	G-Box	CACGTG	1102	1122	6	1128	1148	-	Pisum sativum	light responsiveness
MIN04G2913.t1	MRE	AACCTAA	1481	1501	7	1508	1528	+	Petroselinum crispum	light responsiveness
MIN04G2913.t1	G-box	CACGTG	1102	1122	6	1128	1148	-	Arabidopsis thaliana	light responsiveness
MIN04G2913.t1	Box 4	ATTAAT	1194	1214	6	1220	1240	-	Petroselinum crispum	light responsiveness
OV01G036000.1	Box 4	ATTAAT	-10	10	6	16	36	+	Petroselinum crispum	light responsiveness
OV01G036000.1	Box 4	ATTAAT	66	86	6	92	112	+	Petroselinum crispum	light responsiveness
OV01G036000.1	Box 4	ATTAAT	94	114	6	120	140	+	Petroselinum crispum	light responsiveness
OV01G036000.1	Box 4	ATTAAT	101	121	6	127	147	+	Petroselinum crispum	light responsiveness
OV01G036000.1	Box 4	ATTAAT	395	415	6	421	441	+	Petroselinum crispum	light responsiveness
OV01G036000.1	Box 4	ATTAAT	1275	1295	6	1301	1321	-	Petroselinum crispum	light responsiveness
OV01G036000.1	Box 4	ATTAAT	1425	1445	6	1451	1471	-	Petroselinum crispum	light responsiveness
OV01G036000.1	Box 4	ATTAAT	1437	1457	6	1463	1483	-	Petroselinum crispum	light responsiveness
OV01G036000.1	Box 4	ATTAAT	1714	1734	6	1740	1760	-	Petroselinum crispum	light responsiveness
OV10G011380.1	Box 4	ATTAAT	255	275	6	281	301	+	Petroselinum crispum	light responsiveness
OV10G011380.1	Box 4	ATTAAT	834	854	6	860	880	+	Petroselinum crispum	light responsiveness
OV10G011380.1	Box 4	ATTAAT	854	874	6	880	900	+	Petroselinum crispum	light responsiveness
OV10G011380.1	Box 4	ATTAAT	907	927	6	933	953	+	Petroselinum crispum	light responsiveness
OV10G011380.1	Box 4	ATTAAT	1439	1459	6	1465	1485	-	Petroselinum crispum	light responsiveness
OV10G011380.1	ATCT-motif	AATCTAATCC	1669	1689	9	1698	1718	+	Pisum sativum	light responsiveness
OV10G011380.1	G-box	CACGAC	64	84	6	90	110	-	Zea mays	light responsiveness
OV10G011380.1	G-Box	CACGTT	1010	1030	6	1036	1056	-	Pisum sativum	light responsiveness
Sal11g18520L	ACE	CTAACGTATT	230	250	9	259	279	+	Petroselinum crispum	light responsiveness
Sal11g18520L	MRE	AACCTAA	987	1007	7	1014	1034	+	Petroselinum crispum	light responsiveness
Sal11g18520L	Box 4	ATTAAT	702	722	6	728	748	+	Petroselinum crispum	light responsiveness
Sal11g18520L	Box 4	ATTAAT	773	793	6	799	819	+	Petroselinum crispum	light responsiveness
Sal11g18520L	Box 4	ATTAAT	897	917	6	923	943	+	Petroselinum crispum	light responsiveness
Sal11g18520L	Box 4	ATTAAT	1724	1744	6	1750	1770	-	Petroselinum crispum	light responsiveness
Sal11g18520L	ATCT-motif	AATCTAATCC	87	107	9	116	136	+	Pisum sativum	light responsiveness
evm.model.scaffold141.97	ATCT-motif	AATCTAATCC	287	307	9	316	336	+	Pisum sativum	light responsiveness
evm.model.scaffold141.97	Box 4	ATTAAT	1078	1098	6	1104	1124	-	Petroselinum crispum	light responsiveness
evm.model.scaffold141.97	Box 4	ATTAAT	1112	1132	6	1138	1158	-	Petroselinum crispum	light responsiveness
evm.model.scaffold141.97	Box 4	ATTAAT	1220	1240	6	1246	1266	-	Petroselinum crispum	light responsiveness
evm.model.scaffold141.97	Box 4	ATTAAT	1454	1474	6	1480	1500	-	Petroselinum crispum	light responsiveness
evm.model.scaffold141.97	Box 4	ATTAAT	1592	1612	6	1618	1638	-	Petroselinum crispum	light responsiveness
evm.model.scaffold141.97	Box 4	ATTAAT	1788	1808	6	1814	1834	-	Petroselinum crispum	light responsiveness
evm.model.scaffold191.42	MRE	AACCTAA	1315	1335	7	1342	1362	+	Petroselinum crispum	light responsiveness
evm.model.scaffold191.42	MRE	AACCTAA	1414	1434	7	1441	1461	-	Petroselinum crispum	light responsiveness
evm.model.scaffold191.42	MRE	AACCTAA	1532	1552	7	1559	1579	+	Petroselinum crispum	light responsiveness
evm.model.scaffold191.42	ATCT-motif	AATCTAATCC	620	640	9	649	669	-	Pisum sativum	light responsiveness
evm.model.scaffold191.42	ATCT-motif	AATCTAATCC	1198	1218	9	1227	1247	+	Pisum sativum	light responsiveness
evm.model.scaffold191.42	Box 4	ATTAAT	526	546	6	552	572	+	Petroselinum crispum	light responsiveness
evm.model.scaffold191.42	Box 4	ATTAAT	580	600	6	606	626	+	Petroselinum crispum	light responsiveness
evm.model.scaffold191.42	Box 4	ATTAAT	641	661	6	667	687	+	Petroselinum crispum	light responsiveness
evm.model.scaffold191.42	Box 4	ATTAAT	782	802	6	808	828	+	Petroselinum crispum	light responsiveness
evm.model.scaffold191.42	Box 4	ATTAAT	822	842	6	848	868	+	Petroselinum crispum	light responsiveness
evm.model.scaffold191.42	Box 4	ATTAAT	982	1002	6	1008	1028	-	Petroselinum crispum	light responsiveness
evm.model.scaffold191.42	Box 4	ATTAAT	1240	1260	6	1266	1286	-	Petroselinum crispum	light responsiveness
evm.model.scaffold20.498	MRE	AACCTAA	720	740	7	747	767	+	Petroselinum crispum	light responsiveness
evm.model.scaffold20.498	ACE	CTAACGTATT	1584	1604	9	1613	1633	-	Petroselinum crispum	light responsiveness
evm.model.scaffold20.498	G-Box	TCCACATGGCA	300	320	10	330	350	-	Triticum aestivum	light responsiveness
evm.model.scaffold20.498	G-Box	CACGTT	475	495	6	501	521	-	Pisum sativum	light responsiveness
evm.model.scaffold20.498	ATCT-motif	AATCTAATCC	900	920	9	929	949	+	Pisum sativum	light responsiveness
evm.model.scaffold20.498	Box 4	ATTAAT	1234	1254	6	1260	1280	-	Petroselinum crispum	light responsiveness
g05651.t1	Box 4	ATTAAT	1274	1294	6	1300	1320	-	Petroselinum crispum	light responsiveness
g05651.t1	Box 4	ATTAAT	1307	1327	6	1333	1353	-	Petroselinum crispum	light responsiveness
g05651.t1	Box 4	ATTAAT	1523	1543	6	1549	1569	-	Petroselinum crispum	light responsiveness
g05651.t1	ATCT-motif	AATCTAATCC	530	550	9	559	579	+	Pisum sativum	light responsiveness
maker-Contig1121-snap-gene-0.54-mRNA-1	Box 4	ATTAAT	232	252	6	258	278	+	Petroselinum crispum	light responsiveness
maker-Contig1121-snap-gene-0.54-mRNA-1	Box 4	ATTAAT	1497	1517	6	1523	1543	-	Petroselinum crispum	light responsiveness
maker-Contig1121-snap-gene-0.54-mRNA-1	Box 4	ATTAAT	1530	1550	6	1556	1576	-	Petroselinum crispum	light responsiveness
maker-Contig1121-snap-gene-0.54-mRNA-1	Box 4	ATTAAT	1642	1662	6	1668	1688	-	Petroselinum crispum	light responsiveness
maker-Contig1121-snap-gene-0.54-mRNA-1	Box 4	ATTAAT	1652	1672	6	1678	1698	-	Petroselinum crispum	light responsiveness
maker-Contig1121-snap-gene-0.54-mRNA-1	Box 4	ATTAAT	1742	1762	6	1768	1788	-	Petroselinum crispum	light responsiveness
rna-MERR_LOCUS3601	Box 4	ATTAAT	70	90	6	96	116	+	Petroselinum crispum	light responsiveness
rna-MERR_LOCUS3601	Box 4	ATTAAT	113	133	6	139	159	+	Petroselinum crispum	light responsiveness
rna-MERR_LOCUS3601	Box 4	ATTAAT	370	390	6	396	416	+	Petroselinum crispum	light responsiveness
rna-MERR_LOCUS3601	Box 4	ATTAAT	913	933	6	939	959	+	Petroselinum crispum	light responsiveness
rna-MERR_LOCUS3601	Box 4	ATTAAT	1227	1247	6	1253	1273	-	Petroselinum crispum	light responsiveness
rna-MERR_LOCUS3601	Box 4	ATTAAT	1265	1285	6	1291	1311	-	Petroselinum crispum	light responsiveness
rna-MERR_LOCUS3601	Box 4	ATTAAT	1269	1289	6	1295	1315	-	Petroselinum crispum	light responsiveness
rna-MERR_LOCUS3601	Box 4	ATTAAT	1338	1358	6	1364	1384	-	Petroselinum crispum	light responsiveness
rna-MERR_LOCUS3601	Box 4	ATTAAT	1572	1592	6	1598	1618	-	Petroselinum crispum	light responsiveness
rna-MERR_LOCUS3601	Box 4	ATTAAT	1723	1743	6	1749	1769	-	Petroselinum crispum	light responsiveness
rna-MERR_LOCUS3601	G-box	CACGAC	438	458	6	464	484	+	Zea mays	light responsiveness
rna-MERR_LOCUS3601	G-box	CACGTC	441	461	6	467	487	-	Zea mays	light responsiveness
rna-MERR_LOCUS3601	G-box	ACACGTG(G/t)CACC	521	541	10.5	551.5	571.5	-	Lycopersicon esculentum	light responsiveness
rna-MERR_LOCUS3601	G-box	ACACGTGT	525	545	8	553	573	+	Brassica napus	light responsiveness
rna-MERR_LOCUS3601	G-box	CACGTG	526	546	6	552	572	+	Arabidopsis thaliana	light responsiveness
rna-MERR_LOCUS3601	G-Box	CACGTG	526	546	6	552	572	+	Pisum sativum	light responsiveness
rna-MERR_LOCUS3601	G-Box	CACGTT	1734	1754	6	1760	1780	+	Pisum sativum	light responsiveness
rna-MERR_LOCUS3601	ACE	CTAACGTATT	393	413	9	422	442	-	Petroselinum crispum	light responsiveness
rna-MERR_LOCUS3983	G-box	CACGAC	461	481	6	487	507	+	Zea mays	light responsiveness
rna-MERR_LOCUS3983	G-box	CACGTC	464	484	6	490	510	-	Zea mays	light responsiveness
rna-MERR_LOCUS3983	G-box	ACACGTG(G/t)CACC	544	564	10.5	574.5	594.5	-	Lycopersicon esculentum	light responsiveness
rna-MERR_LOCUS3983	G-box	ACACGTGT	548	568	8	576	596	+	Brassica napus	light responsiveness
rna-MERR_LOCUS3983	G-box	CACGTG	549	569	6	575	595	+	Arabidopsis thaliana	light responsiveness
rna-MERR_LOCUS3983	Box 4	ATTAAT	136	156	6	162	182	+	Petroselinum crispum	light responsiveness
rna-MERR_LOCUS3983	Box 4	ATTAAT	393	413	6	419	439	+	Petroselinum crispum	light responsiveness
rna-MERR_LOCUS3983	Box 4	ATTAAT	1252	1272	6	1278	1298	-	Petroselinum crispum	light responsiveness
rna-MERR_LOCUS3983	Box 4	ATTAAT	1290	1310	6	1316	1336	-	Petroselinum crispum	light responsiveness
rna-MERR_LOCUS3983	Box 4	ATTAAT	1294	1314	6	1320	1340	-	Petroselinum crispum	light responsiveness
rna-MERR_LOCUS3983	Box 4	ATTAAT	1363	1383	6	1389	1409	-	Petroselinum crispum	light responsiveness
rna-MERR_LOCUS3983	Box 4	ATTAAT	1572	1592	6	1598	1618	-	Petroselinum crispum	light responsiveness
rna-MERR_LOCUS3983	Box 4	ATTAAT	1723	1743	6	1749	1769	-	Petroselinum crispum	light responsiveness
rna-MERR_LOCUS3983	ACE	CTAACGTATT	416	436	9	445	465	-	Petroselinum crispum	light responsiveness
rna-MERR_LOCUS3983	G-Box	CACGTG	549	569	6	575	595	+	Pisum sativum	light responsiveness
rna-MERR_LOCUS3983	G-Box	CACGTT	1734	1754	6	1760	1780	+	Pisum sativum	light responsiveness
Cagra.0690s0007.1.p	Box 4	ATTAAT	1429	1449	6	1455	1475	-	Petroselinum crispum	light responsiveness
Cagra.0690s0007.1.p	Box 4	ATTAAT	1462	1482	6	1488	1508	-	Petroselinum crispum	light responsiveness
Cagra.0690s0007.1.p	ACE	CTAACGTATT	861	881	9	890	910	+	Petroselinum crispum	light responsiveness
Cagra.0690s0007.1.p	ATCT-motif	AATCTAATCC	625	645	9	654	674	+	Pisum sativum	light responsiveness
Cagra.0690s0007.1.p	G-box	TACGTG	863	883	6	889	909	-	Arabidopsis thaliana	light responsiveness
KFK38704.1	ATCT-motif	AATCTAATCC	656	676	9	685	705	+	Pisum sativum	light responsiveness
KFK38704.1	Box 4	ATTAAT	1332	1352	6	1358	1378	-	Petroselinum crispum	light responsiveness
KFK38704.1	Box 4	ATTAAT	1353	1373	6	1379	1399	-	Petroselinum crispum	light responsiveness
KFK38704.1	Box 4	ATTAAT	1386	1406	6	1412	1432	-	Petroselinum crispum	light responsiveness
Rs229050	G-Box	CACGTT	1253	1273	6	1279	1299	+	Pisum sativum	light responsiveness
Rs229050	G-Box	CACGTT	1365	1385	6	1391	1411	-	Pisum sativum	light responsiveness
Rs229050	G-Box	CACGTT	1473	1493	6	1499	1519	-	Pisum sativum	light responsiveness
Rs229050	G-Box	CACGTT	1588	1608	6	1614	1634	-	Pisum sativum	light responsiveness
Rs229050	Box 4	ATTAAT	1199	1219	6	1225	1245	-	Petroselinum crispum	light responsiveness
Rs229050	Box 4	ATTAAT	1233	1253	6	1259	1279	-	Petroselinum crispum	light responsiveness
Rs229050	G-box	CACGTC	565	585	6	591	611	-	Zea mays	light responsiveness
Rs229050	G-box	TAAACGTG	1471	1491	8	1499	1519	+	Brassica oleracea	light responsiveness
Rs229050	G-box	TACGTG	1678	1698	6	1704	1724	+	Arabidopsis thaliana	light responsiveness
SI_scaffold2431_72	Box 4	ATTAAT	240	260	6	266	286	+	Petroselinum crispum	light responsiveness
SI_scaffold2431_72	Box 4	ATTAAT	1452	1472	6	1478	1498	-	Petroselinum crispum	light responsiveness
SI_scaffold2431_72	G-Box	CACGTT	1553	1573	6	1579	1599	+	Pisum sativum	light responsiveness
SI_scaffold2431_72	ATCT-motif	AATCTAATCC	692	712	9	721	741	+	Pisum sativum	light responsiveness
SI_scaffold2431_72	G-box	TACGTG	354	374	6	380	400	+	Arabidopsis thaliana	light responsiveness
SI_scaffold2431_72	G-box	CACGAC	494	514	6	520	540	+	Zea mays	light responsiveness
Thlar.0016s0579.1	Box 4	ATTAAT	1221	1241	6	1247	1267	-	Petroselinum crispum	light responsiveness
Thlar.0016s0579.1	Box 4	ATTAAT	1321	1341	6	1347	1367	-	Petroselinum crispum	light responsiveness
Thlar.0016s0579.1	Box 4	ATTAAT	1506	1526	6	1532	1552	-	Petroselinum crispum	light responsiveness
Thlar.0016s0579.1	Box 4	ATTAAT	1539	1559	6	1565	1585	-	Petroselinum crispum	light responsiveness
Thlar.0016s0579.1	ATCT-motif	AATCTAATCC	654	674	9	683	703	+	Pisum sativum	light responsiveness
c0005_01154	ACE	CTAACGTATT	936	956	9	965	985	+	Petroselinum crispum	light responsiveness
c0005_01154	Box 4	ATTAAT	254	274	6	280	300	+	Petroselinum crispum	light responsiveness
c0005_01154	Box 4	ATTAAT	839	859	6	865	885	+	Petroselinum crispum	light responsiveness
c0005_01154	Box 4	ATTAAT	1481	1501	6	1507	1527	-	Petroselinum crispum	light responsiveness
c0005_01154	Box 4	ATTAAT	1510	1530	6	1536	1556	-	Petroselinum crispum	light responsiveness
c0005_01154	Box 4	ATTAAT	1736	1756	6	1762	1782	-	Petroselinum crispum	light responsiveness
c0005_01154	G-box	TACGTG	366	386	6	392	412	+	Arabidopsis thaliana	light responsiveness
Sar05g51120R	ACE	CTAACGTATT	443	463	9	472	492	+	Petroselinum crispum	light responsiveness
Sar05g51120R	G-Box	CACGTT	377	397	6	403	423	+	Pisum sativum	light responsiveness
Sar05g51120R	Box 4	ATTAAT	-15	5	6	11	31	+	Petroselinum crispum	light responsiveness
Sar05g51120R	Box 4	ATTAAT	824	844	6	850	870	+	Petroselinum crispum	light responsiveness
Sar05g51120R	Box 4	ATTAAT	892	912	6	918	938	+	Petroselinum crispum	light responsiveness
Sar05g51120R	Box 4	ATTAAT	965	985	6	991	1011	+	Petroselinum crispum	light responsiveness
Sar05g51120R	Box 4	ATTAAT	1295	1315	6	1321	1341	-	Petroselinum crispum	light responsiveness
Sar05g51120R	G-box	TACGTG	1281	1301	6	1307	1327	+	Arabidopsis thaliana	light responsiveness
Thhalv10022057m	Box 4	ATTAAT	328	348	6	354	374	+	Petroselinum crispum	light responsiveness
Thhalv10022057m	Box 4	ATTAAT	1475	1495	6	1501	1521	-	Petroselinum crispum	light responsiveness
Thhalv10022057m	ATCT-motif	AATCTAATCC	667	687	9	696	716	+	Pisum sativum	light responsiveness
Thhalv10022057m	ACE	CTAACGTATT	369	389	9	398	418	+	Petroselinum crispum	light responsiveness
A01p40070.1_BnaDAR	MRE	AACCTAA	1739	1759	7	1766	1786	-	Petroselinum crispum	MYB binding site
A01p40070.1_BnaDAR	MBSI	aaaAaaC(G/C)GTTA	1750	1770	10.5	1780.5	1800.5	-	Petunia hybrida	MYB binding site
AA_scaffold6320_9	MBS	CAACTG	869	889	6	895	915	-	Arabidopsis thaliana	MYB binding site
AL3G25450.t1	MRE	AACCTAA	1873	1893	7	1900	1920	+	Petroselinum crispum	MYB binding site
AL3G25450.t1	MRE	AACCTAA	1963	1983	7	1990	2010	-	Petroselinum crispum	MYB binding site
AL3G25450.t1	MBS	CAACTG	1059	1079	6	1085	1105	+	Arabidopsis thaliana	MYB binding site
AL3G25450.t1	MBS	CAACTG	1235	1255	6	1261	1281	+	Arabidopsis thaliana	MYB binding site
AT3G13540.1	MBS	CAACTG	271	291	6	297	317	-	Arabidopsis thaliana	MYB binding site
BOERETT00020328	MRE	AACCTAA	1426	1446	7	1453	1473	-	Petroselinum crispum	MYB binding site
BcaB06g25457	MBS	CAACTG	320	340	6	346	366	+	Arabidopsis thaliana	MYB binding site
BjuA01g06100S	MRE	AACCTAA	16	36	7	43	63	+	Petroselinum crispum	MYB binding site
BjuA01g06100S	MRE	AACCTAA	1386	1406	7	1413	1433	+	Petroselinum crispum	MYB binding site
Bostr.3640s0147.1	MRE	AACCTAA	1434	1454	7	1461	1481	-	Petroselinum crispum	MYB binding site
BraA01g039360.3.5C.1	MBS	CAACTG	1575	1595	6	1601	1621	-	Arabidopsis thaliana	MYB binding site
CARHR088210.1	MBS	CAACTG	541	561	6	567	587	-	Arabidopsis thaliana	MYB binding site
Carub.0003s1302.1	MRE	AACCTAA	760	780	7	787	807	+	Petroselinum crispum	MYB binding site
Csa01g015840.1	MBS	CAACTG	557	577	6	583	603	+	Arabidopsis thaliana	MYB binding site
Csa01g015840.1	MBS	CAACTG	1028	1048	6	1054	1074	-	Arabidopsis thaliana	MYB binding site
Csa19g018880.1	MBS	CAACTG	750	770	6	776	796	-	Arabidopsis thaliana	MYB binding site
Csa19g018880.1	MRE	AACCTAA	850	870	7	877	897	+	Petroselinum crispum	MYB binding site
Iin15402.t1	MBS	CAACTG	437	457	6	463	483	-	Arabidopsis thaliana	MYB binding site
LA_scaffold1148_19	MBS	CAACTG	548	568	6	574	594	-	Arabidopsis thaliana	MYB binding site
LA_scaffold1148_19	MBS	CAACTG	1189	1209	6	1215	1235	-	Arabidopsis thaliana	MYB binding site
MIN04G2913.t1	MRE	AACCTAA	1481	1501	7	1508	1528	+	Petroselinum crispum	MYB binding site
MIN04G2913.t1	MBSI	TTTTTACGGTTA	781	801	11	812	832	+	Petunia hybrida	MYB binding site
Sal11g18520L	MBS	CAACTG	510	530	6	536	556	+	Arabidopsis thaliana	MYB binding site
Sal11g18520L	MRE	AACCTAA	987	1007	7	1014	1034	+	Petroselinum crispum	MYB binding site
evm.model.scaffold191.42	MRE	AACCTAA	1315	1335	7	1342	1362	+	Petroselinum crispum	MYB binding site
evm.model.scaffold191.42	MRE	AACCTAA	1414	1434	7	1441	1461	-	Petroselinum crispum	MYB binding site
evm.model.scaffold191.42	MRE	AACCTAA	1532	1552	7	1559	1579	+	Petroselinum crispum	MYB binding site
evm.model.scaffold20.498	MRE	AACCTAA	720	740	7	747	767	+	Petroselinum crispum	MYB binding site
evm.model.scaffold20.498	MBS	CAACTG	817	837	6	843	863	+	Arabidopsis thaliana	MYB binding site
maker-Contig1121-snap-gene-0.54-mRNA-1	MBS	CAACTG	494	514	6	520	540	-	Arabidopsis thaliana	MYB binding site
rna-MERR_LOCUS3601	MBS	CAACTG	1275	1295	6	1301	1321	-	Arabidopsis thaliana	MYB binding site
KFK38704.1	MBSI	aaaAaaC(G/C)GTTA	1138	1158	10.5	1168.5	1188.5	-	Petunia hybrida	MYB binding site
Rs229050	MBS	CAACTG	101	121	6	127	147	-	Arabidopsis thaliana	MYB binding site
SI_scaffold2431_72	MBS	CAACTG	955	975	6	981	1001	+	Arabidopsis thaliana	MYB binding site
Thlar.0016s0579.1	MBS	CAACTG	358	378	6	384	404	-	Arabidopsis thaliana	MYB binding site
Thlar.0016s0579.1	MBS	CAACTG	1587	1607	6	1613	1633	+	Arabidopsis thaliana	MYB binding site
A05p35900.1_BnaDAR	AuxRR-core	GGTCCAT	1502	1522	7	1529	1549	+	Nicotiana tabacum	auxin responsiveness
BOERETT00020328	AuxRR-core	GGTCCAT	974	994	7	1001	1021	-	Nicotiana tabacum	auxin responsiveness
BcaB01g00389	AuxRR-core	GGTCCAT	1574	1594	7	1601	1621	+	Nicotiana tabacum	auxin responsiveness
BcaB04g20988	AuxRR-core	GGTCCAT	844	864	7	871	891	+	Nicotiana tabacum	auxin responsiveness
BjuA01g06100S	AuxRR-core	GGTCCAT	1614	1634	7	1641	1661	-	Nicotiana tabacum	auxin responsiveness
BjuB08g08090S	AuxRR-core	GGTCCAT	952	972	7	979	999	+	Nicotiana tabacum	auxin responsiveness
BniB07g055510.2N.1	AuxRR-core	GGTCCAT	200	220	7	227	247	+	Nicotiana tabacum	auxin responsiveness
BniB08g066220.2N.1	AuxRR-core	GGTCCAT	1580	1600	7	1607	1627	+	Nicotiana tabacum	auxin responsiveness
BolC1t05098H	AuxRR-core	GGTCCAT	821	841	7	848	868	+	Nicotiana tabacum	auxin responsiveness
Bostr.3640s0147.1	AuxRR-core	GGTCCAT	1412	1432	7	1439	1459	-	Nicotiana tabacum	auxin responsiveness
BraA01g039360.3.5C.1	AuxRR-core	GGTCCAT	653	673	7	680	700	+	Nicotiana tabacum	auxin responsiveness
C01p51550.1_BnaDAR	AuxRR-core	GGTCCAT	824	844	7	851	871	+	Nicotiana tabacum	auxin responsiveness
Csa15g017660.1	AuxRR-core	GGTCCAT	1261	1281	7	1288	1308	+	Nicotiana tabacum	auxin responsiveness
LA_scaffold1148_19	AuxRR-core	GGTCCAT	578	598	7	605	625	+	Nicotiana tabacum	auxin responsiveness
Sar01g38320R	AuxRR-core	GGTCCAT	1225	1245	7	1252	1272	-	Nicotiana tabacum	auxin responsiveness
Cagra.0690s0007.1.p	AuxRR-core	GGTCCAT	497	517	7	524	544	+	Nicotiana tabacum	auxin responsiveness
SI_scaffold2431_72	AuxRR-core	GGTCCAT	59	79	7	86	106	+	Nicotiana tabacum	auxin responsiveness
Sar05g51120R	AuxRR-core	GGTCCAT	687	707	7	714	734	+	Nicotiana tabacum	auxin responsiveness
A01p40070.1_BnaDAR	TC-rich repeats	GTTTTCTTAC	956	976	9	985	1005	+	Nicotiana tabacum	defense and stress responsiveness
A05p35900.1_BnaDAR	TC-rich repeats	ATTCTCTAAC	806	826	9	835	855	-	Nicotiana tabacum	defense and stress responsiveness
A05p35900.1_BnaDAR	TC-rich repeats	GTTTTCTTAC	987	1007	9	1016	1036	+	Nicotiana tabacum	defense and stress responsiveness
AA_scaffold6320_9	TC-rich repeats	GTTTTCTTAC	1863	1883	9	1892	1912	-	Nicotiana tabacum	defense and stress responsiveness
AA_scaffold6320_9	TC-rich repeats	GTTTTCTTAC	1897	1917	9	1926	1946	-	Nicotiana tabacum	defense and stress responsiveness
AL3G25450.t1	TC-rich repeats	ATTCTCTAAC	93	113	9	122	142	-	Nicotiana tabacum	defense and stress responsiveness
BcaB04g20988	TC-rich repeats	ATTCTCTAAC	423	443	9	452	472	+	Nicotiana tabacum	defense and stress responsiveness
BcaNung06232	TC-rich repeats	GTTTTCTTAC	275	295	9	304	324	+	Nicotiana tabacum	defense and stress responsiveness
BjuA01g06100S	TC-rich repeats	ATTCTCTAAC	421	441	9	450	470	-	Nicotiana tabacum	defense and stress responsiveness
BniB07g055510.2N.1	TC-rich repeats	ATTCTCTAAC	855	875	9	884	904	+	Nicotiana tabacum	defense and stress responsiveness
BolC1t05098H	TC-rich repeats	ATTCTCTAAC	399	419	9	428	448	+	Nicotiana tabacum	defense and stress responsiveness
BolC5t34101H	TC-rich repeats	GTTTTCTTAC	257	277	9	286	306	+	Nicotiana tabacum	defense and stress responsiveness
BraA01g039360.3.5C.1	TC-rich repeats	ATTCTCTAAC	223	243	9	252	272	+	Nicotiana tabacum	defense and stress responsiveness
C01p51550.1_BnaDAR	TC-rich repeats	ATTCTCTAAC	402	422	9	431	451	+	Nicotiana tabacum	defense and stress responsiveness
C05p54330.1_BnaDAR	TC-rich repeats	GTTTTCTTAC	275	295	9	304	324	+	Nicotiana tabacum	defense and stress responsiveness
LA_scaffold1148_19	TC-rich repeats	ATTCTCTAAC	384	404	9	413	433	-	Nicotiana tabacum	defense and stress responsiveness
LA_scaffold1148_19	TC-rich repeats	GTTTTCTTAC	1492	1512	9	1521	1541	+	Nicotiana tabacum	defense and stress responsiveness
MIN04G2913.t1	TC-rich repeats	ATTCTCTAAC	1320	1340	9	1349	1369	-	Nicotiana tabacum	defense and stress responsiveness
OV01G036000.1	TC-rich repeats	ATTCTCTAAC	140	160	9	169	189	-	Nicotiana tabacum	defense and stress responsiveness
OV01G036000.1	TC-rich repeats	ATTCTCTAAC	523	543	9	552	572	-	Nicotiana tabacum	defense and stress responsiveness
OV10G011380.1	TC-rich repeats	GTTTTCTTAC	639	659	9	668	688	-	Nicotiana tabacum	defense and stress responsiveness
OV10G011380.1	TC-rich repeats	GTTTTCTTAC	1221	1241	9	1250	1270	-	Nicotiana tabacum	defense and stress responsiveness
Sal11g18520L	TC-rich repeats	ATTCTCTAAC	40	60	10	70	90	+	Nicotiana tabacum	defense and stress responsiveness
Sar01g38320R	TC-rich repeats	ATTCTCTAAC	135	155	9	164	184	-	Nicotiana tabacum	defense and stress responsiveness
g05651.t1	TC-rich repeats	ATTCTCTAAC	616	636	9	645	665	-	Nicotiana tabacum	defense and stress responsiveness
maker-Contig1121-snap-gene-0.54-mRNA-1	TC-rich repeats	ATTCTCTAAC	726	746	9	755	775	-	Nicotiana tabacum	defense and stress responsiveness
Cagra.0690s0007.1.p	TC-rich repeats	GTTTTCTTAC	433	453	9	462	482	-	Nicotiana tabacum	defense and stress responsiveness
c0005_01154	TC-rich repeats	ATTCTCTAAC	648	668	9	677	697	+	Nicotiana tabacum	defense and stress responsiveness
Sar05g51120R	TC-rich repeats	ATTCTCTAAC	265	285	10	295	315	+	Nicotiana tabacum	defense and stress responsiveness
Sar05g51120R	TC-rich repeats	ATTCTCTAAC	1374	1394	9	1403	1423	+	Nicotiana tabacum	defense and stress responsiveness
A05p35900.1_BnaDAR	TATC-box	TATCCCA	190	210	7	217	237	-	Oryza sativa	gibberellin-responsiveness
AL3G25450.t1	TATC-box	TATCCCA	1167	1187	7	1194	1214	+	Oryza sativa	gibberellin-responsiveness
BcaB04g20988	TATC-box	TATCCCA	1177	1197	7	1204	1224	-	Oryza sativa	gibberellin-responsiveness
BcaB06g25457	TATC-box	TATCCCA	744	764	7	771	791	+	Oryza sativa	gibberellin-responsiveness
BniB07g055510.2N.1	TATC-box	TATCCCA	1152	1172	7	1179	1199	-	Oryza sativa	gibberellin-responsiveness
BolC1t05098H	TATC-box	TATCCCA	1157	1177	7	1184	1204	-	Oryza sativa	gibberellin-responsiveness
Bostr.3640s0147.1	TATC-box	TATCCCA	34	54	7	61	81	-	Oryza sativa	gibberellin-responsiveness
Bostr.3640s0147.1	TATC-box	TATCCCA	108	128	7	135	155	-	Oryza sativa	gibberellin-responsiveness
BraA01g039360.3.5C.1	TATC-box	TATCCCA	1054	1074	7	1081	1101	-	Oryza sativa	gibberellin-responsiveness
C01p51550.1_BnaDAR	TATC-box	TATCCCA	1160	1180	7	1187	1207	-	Oryza sativa	gibberellin-responsiveness
CARHR088210.1	TATC-box	TATCCCA	1628	1648	7	1655	1675	-	Oryza sativa	gibberellin-responsiveness
Csa15g017660.1	TATC-box	TATCCCA	180	200	7	207	227	-	Oryza sativa	gibberellin-responsiveness
Csa15g017660.1	TATC-box	TATCCCA	257	277	7	284	304	-	Oryza sativa	gibberellin-responsiveness
Iin15402.t1	TATC-box	TATCCCA	513	533	7	540	560	-	Oryza sativa	gibberellin-responsiveness
LA_scaffold1148_19	TATC-box	TATCCCA	494	514	7	521	541	+	Oryza sativa	gibberellin-responsiveness
LA_scaffold1148_19	TATC-box	TATCCCA	1650	1670	7	1677	1697	-	Oryza sativa	gibberellin-responsiveness
Sar01g38320R	TATC-box	TATCCCA	170	190	7	197	217	-	Oryza sativa	gibberellin-responsiveness
maker-Contig1121-snap-gene-0.54-mRNA-1	TATC-box	TATCCCA	1594	1614	7	1621	1641	-	Oryza sativa	gibberellin-responsiveness
Cagra.0690s0007.1.p	TATC-box	TATCCCA	272	292	7	299	319	-	Oryza sativa	gibberellin-responsiveness
Cagra.0690s0007.1.p	TATC-box	TATCCCA	356	376	7	383	403	-	Oryza sativa	gibberellin-responsiveness
Cagra.0690s0007.1.p	TATC-box	TATCCCA	1228	1248	7	1255	1275	+	Oryza sativa	gibberellin-responsiveness
SI_scaffold2431_72	TATC-box	TATCCCA	408	428	7	435	455	-	Oryza sativa	gibberellin-responsiveness
c0005_01154	TATC-box	TATCCCA	418	438	7	445	465	-	Oryza sativa	gibberellin-responsiveness
Thhalv10022057m	TATC-box	TATCCCA	398	418	7	425	445	-	Oryza sativa	gibberellin-responsiveness
A01p40070.1_BnaDAR	ABRE	ACGTG	812	832	5	837	857	+	Arabidopsis thaliana	abscisic acid responsiveness
A05p35900.1_BnaDAR	ABRE	ACGTG	1225	1245	5	1250	1270	-	Arabidopsis thaliana	abscisic acid responsiveness
A05p35900.1_BnaDAR	ABRE	ACGTG	1474	1494	5	1499	1519	+	Arabidopsis thaliana	abscisic acid responsiveness
AA_scaffold6320_9	ABRE	ACGTG	596	616	5	621	641	+	Arabidopsis thaliana	abscisic acid responsiveness
AA_scaffold6320_9	ABRE	TACGGTC	905	925	7	932	952	-	Arabidopsis thaliana	abscisic acid responsiveness
AL3G25450.t1	ABRE	GCAACGTGTC	1840	1860	9	1869	1889	+	Hordeum vulgare	abscisic acid responsiveness
AT3G13540.1	ABRE	ACGTG	112	132	5	137	157	-	Arabidopsis thaliana	abscisic acid responsiveness
AT3G13540.1	ABRE	CGTACGTGCA	683	703	9	712	732	-	Hordeum vulgare	abscisic acid responsiveness
AT3G13540.1	ABRE	GACACGTACGT	686	706	10	716	736	-	Oryza sativa	abscisic acid responsiveness
AT3G13540.1	ABRE	ACGTG	1522	1542	5	1547	1567	+	Arabidopsis thaliana	abscisic acid responsiveness
AT3G13540.1	ABRE	CACGTG	1911	1931	6	1937	1957	-	Arabidopsis thaliana	abscisic acid responsiveness
AT3G13540.1	ABRE	ACGTG	1912	1932	5	1937	1957	+	Arabidopsis thaliana	abscisic acid responsiveness
BcaB01g00389	ABRE	ACGTG	444	464	5	469	489	+	Arabidopsis thaliana	abscisic acid responsiveness
BcaB01g00389	ABRE	ACGTG	1202	1222	5	1227	1247	-	Arabidopsis thaliana	abscisic acid responsiveness
BcaB06g25457	ABRE	ACGTG	279	299	5	304	324	-	Arabidopsis thaliana	abscisic acid responsiveness
BcaB06g25457	ABRE	ACGTG	489	509	5	514	534	-	Arabidopsis thaliana	abscisic acid responsiveness
BcaB06g25457	ABRE	ACGTG	1259	1279	5	1284	1304	+	Arabidopsis thaliana	abscisic acid responsiveness
BcaB06g25457	ABRE	ACGTG	1303	1323	5	1328	1348	+	Arabidopsis thaliana	abscisic acid responsiveness
BcaB06g25457	ABRE	ACGTG	1525	1545	5	1550	1570	+	Arabidopsis thaliana	abscisic acid responsiveness
BcaNung06232	ABRE	ACGTG	492	512	5	517	537	-	Arabidopsis thaliana	abscisic acid responsiveness
BcaNung06232	ABRE	ACGTG	1456	1476	5	1481	1501	+	Arabidopsis thaliana	abscisic acid responsiveness
BcaNung06232	ABRE	ACGTG	1659	1679	5	1684	1704	+	Arabidopsis thaliana	abscisic acid responsiveness
BjuA01g06100S	ABRE	ACGTG	81	101	5	106	126	+	Arabidopsis thaliana	abscisic acid responsiveness
BjuA01g06100S	ABRE	ACGTG	1602	1622	5	1627	1647	+	Arabidopsis thaliana	abscisic acid responsiveness
BjuA05g31020S	ABRE	ACGTG	-11	9	5	14	34	+	Arabidopsis thaliana	abscisic acid responsiveness
BjuA05g31020S	ABRE	ACGTG	944	964	5	969	989	+	Arabidopsis thaliana	abscisic acid responsiveness
BjuA05g31020S	ABRE	ACGTG	1916	1936	5	1941	1961	-	Arabidopsis thaliana	abscisic acid responsiveness
BjuA05g31020S	ABRE	ACGTG	1939	1959	5	1964	1984	-	Arabidopsis thaliana	abscisic acid responsiveness
BjuB01g07980S	ABRE	ACGTG	1508	1528	5	1533	1553	+	Arabidopsis thaliana	abscisic acid responsiveness
BjuB08g08090S	ABRE	ACGTG	580	600	5	605	625	-	Arabidopsis thaliana	abscisic acid responsiveness
BniB01g051660.2N.1	ABRE	ACGTG	1503	1523	5	1528	1548	+	Arabidopsis thaliana	abscisic acid responsiveness
BniB07g055510.2N.1	ABRE	ACGTG	649	669	5	674	694	+	Arabidopsis thaliana	abscisic acid responsiveness
BniB07g055510.2N.1	ABRE	AACCCGG	1295	1315	7	1322	1342	-	Arabidopsis thaliana	abscisic acid responsiveness
BniB08g066220.2N.1	ABRE	ACGTG	449	469	5	474	494	+	Arabidopsis thaliana	abscisic acid responsiveness
BniB08g066220.2N.1	ABRE	ACGTG	1208	1228	5	1233	1253	-	Arabidopsis thaliana	abscisic acid responsiveness
BolC1t05098H	ABRE	GCCGCGTGGC	1317	1337	9	1346	1366	-	Oryza sativa	abscisic acid responsiveness
BolC1t05098H	ABRE	CACGTG	1319	1339	6	1345	1365	-	Arabidopsis thaliana	abscisic acid responsiveness
BolC1t05098H	ABRE	ACGTG	1320	1340	5	1345	1365	+	Arabidopsis thaliana	abscisic acid responsiveness
BolC5t34101H	ABRE	ACGTG	474	494	5	499	519	-	Arabidopsis thaliana	abscisic acid responsiveness
BolC5t34101H	ABRE	ACGTG	1438	1458	5	1463	1483	+	Arabidopsis thaliana	abscisic acid responsiveness
BolC5t34101H	ABRE	ACGTG	1641	1661	5	1666	1686	+	Arabidopsis thaliana	abscisic acid responsiveness
C01p51550.1_BnaDAR	ABRE	AACCCGG	1287	1307	7	1314	1334	+	Arabidopsis thaliana	abscisic acid responsiveness
C01p51550.1_BnaDAR	ABRE	GCCGCGTGGC	1319	1339	9	1348	1368	-	Oryza sativa	abscisic acid responsiveness
C01p51550.1_BnaDAR	ABRE	CACGTG	1321	1341	6	1347	1367	-	Arabidopsis thaliana	abscisic acid responsiveness
C01p51550.1_BnaDAR	ABRE	ACGTG	1322	1342	5	1347	1367	+	Arabidopsis thaliana	abscisic acid responsiveness
C05p54330.1_BnaDAR	ABRE	ACGTG	492	512	5	517	537	-	Arabidopsis thaliana	abscisic acid responsiveness
C05p54330.1_BnaDAR	ABRE	ACGTG	1456	1476	5	1481	1501	+	Arabidopsis thaliana	abscisic acid responsiveness
C05p54330.1_BnaDAR	ABRE	ACGTG	1659	1679	5	1684	1704	+	Arabidopsis thaliana	abscisic acid responsiveness
CARHR088210.1	ABRE	ACGTG	190	210	5	215	235	-	Arabidopsis thaliana	abscisic acid responsiveness
CARHR088210.1	ABRE	ACGTG	512	532	5	537	557	-	Arabidopsis thaliana	abscisic acid responsiveness
Carub.0003s1302.1	ABRE	ACGTG	40	60	5	65	85	+	Arabidopsis thaliana	abscisic acid responsiveness
Carub.0003s1302.1	ABRE	ACGTG	1087	1107	5	1112	1132	+	Arabidopsis thaliana	abscisic acid responsiveness
Carub.0003s1302.1	ABRE	ACGTG	1736	1756	5	1761	1781	-	Arabidopsis thaliana	abscisic acid responsiveness
Carub.0003s1302.1	ABRE	ACGTG	1921	1941	5	1946	1966	-	Arabidopsis thaliana	abscisic acid responsiveness
Csa15g017660.1	ABRE	TACGGTC	534	554	7	561	581	-	Arabidopsis thaliana	abscisic acid responsiveness
Csa15g017660.1	ABRE	GACACGTACGT	1952	1972	10	1982	2002	+	Oryza sativa	abscisic acid responsiveness
Csa15g017660.1	ABRE	ACGTG	1954	1974	5	1979	1999	-	Arabidopsis thaliana	abscisic acid responsiveness
Csa19g018880.1	ABRE	CACGTG	672	692	6	698	718	+	Arabidopsis thaliana	abscisic acid responsiveness
Csa19g018880.1	ABRE	ACGTG	673	693	5	698	718	+	Arabidopsis thaliana	abscisic acid responsiveness
Csa19g018880.1	ABRE	ACGTG	1682	1702	5	1707	1727	-	Arabidopsis thaliana	abscisic acid responsiveness
Csa19g018880.1	ABRE	GACACGTACGT	1953	1973	10	1983	2003	+	Oryza sativa	abscisic acid responsiveness
Csa19g018880.1	ABRE	ACGTG	1955	1975	5	1980	2000	-	Arabidopsis thaliana	abscisic acid responsiveness
Iin15402.t1	ABRE	CGTACGTGCA	132	152	9	161	181	+	Hordeum vulgare	abscisic acid responsiveness
Iin15402.t1	ABRE	ACGTG	462	482	5	487	507	+	Arabidopsis thaliana	abscisic acid responsiveness
Iin15402.t1	ABRE	ACGTG	1526	1546	5	1551	1571	+	Arabidopsis thaliana	abscisic acid responsiveness
LA_scaffold1148_19	ABRE	ACGTG	11	31	5	36	56	-	Arabidopsis thaliana	abscisic acid responsiveness
MIN04G2913.t1	ABRE	CACGTG	1102	1122	6	1128	1148	-	Arabidopsis thaliana	abscisic acid responsiveness
MIN04G2913.t1	ABRE	ACGTG	1103	1123	5	1128	1148	+	Arabidopsis thaliana	abscisic acid responsiveness
OV10G011380.1	ABRE	ACGTG	1011	1031	5	1036	1056	+	Arabidopsis thaliana	abscisic acid responsiveness
Sar01g38320R	ABRE	TACGGTC	1209	1229	7	1236	1256	+	Arabidopsis thaliana	abscisic acid responsiveness
evm.model.scaffold20.498	ABRE	ACGTG	476	496	5	501	521	+	Arabidopsis thaliana	abscisic acid responsiveness
rna-MERR_LOCUS3601	ABRE	ACGTG	442	462	5	467	487	+	Arabidopsis thaliana	abscisic acid responsiveness
rna-MERR_LOCUS3601	ABRE	GACACGTGGC	524	544	9	553	573	+	Triticum aestivum	abscisic acid responsiveness
rna-MERR_LOCUS3601	ABRE	CACGTG	526	546	6	552	572	+	Arabidopsis thaliana	abscisic acid responsiveness
rna-MERR_LOCUS3601	ABRE	ACGTG	527	547	5	552	572	+	Arabidopsis thaliana	abscisic acid responsiveness
rna-MERR_LOCUS3601	ABRE	ACGTG	1734	1754	5	1759	1779	-	Arabidopsis thaliana	abscisic acid responsiveness
rna-MERR_LOCUS3983	ABRE	ACGTG	465	485	5	490	510	+	Arabidopsis thaliana	abscisic acid responsiveness
rna-MERR_LOCUS3983	ABRE	GACACGTGGC	547	567	9	576	596	+	Triticum aestivum	abscisic acid responsiveness
rna-MERR_LOCUS3983	ABRE	CACGTG	549	569	6	575	595	+	Arabidopsis thaliana	abscisic acid responsiveness
rna-MERR_LOCUS3983	ABRE	ACGTG	550	570	5	575	595	+	Arabidopsis thaliana	abscisic acid responsiveness
rna-MERR_LOCUS3983	ABRE	ACGTG	1734	1754	5	1759	1779	-	Arabidopsis thaliana	abscisic acid responsiveness
Cagra.0690s0007.1.p	ABRE	ACGTG	863	883	5	888	908	-	Arabidopsis thaliana	abscisic acid responsiveness
Rs229050	ABRE	ACGTG	566	586	5	591	611	+	Arabidopsis thaliana	abscisic acid responsiveness
Rs229050	ABRE	ACGTG	1253	1273	5	1278	1298	-	Arabidopsis thaliana	abscisic acid responsiveness
Rs229050	ABRE	ACGTG	1366	1386	5	1391	1411	+	Arabidopsis thaliana	abscisic acid responsiveness
Rs229050	ABRE	ACGTG	1474	1494	5	1499	1519	+	Arabidopsis thaliana	abscisic acid responsiveness
Rs229050	ABRE	ACGTG	1589	1609	5	1614	1634	+	Arabidopsis thaliana	abscisic acid responsiveness
Rs229050	ABRE	GACACGTACGT	1675	1695	10	1705	1725	-	Oryza sativa	abscisic acid responsiveness
Rs229050	ABRE	ACGTG	1679	1699	5	1704	1724	+	Arabidopsis thaliana	abscisic acid responsiveness
SI_scaffold2431_72	ABRE	ACGTG	355	375	5	380	400	+	Arabidopsis thaliana	abscisic acid responsiveness
SI_scaffold2431_72	ABRE	ACGTG	1553	1573	5	1578	1598	-	Arabidopsis thaliana	abscisic acid responsiveness
Thlar.0016s0579.1	ABRE	CGTACGTGCA	91	111	9	120	140	+	Hordeum vulgare	abscisic acid responsiveness
c0005_01154	ABRE	CGTACGTGCA	39	59	9	68	88	+	Hordeum vulgare	abscisic acid responsiveness
c0005_01154	ABRE	ACGTG	367	387	5	392	412	+	Arabidopsis thaliana	abscisic acid responsiveness
Sar05g51120R	ABRE	ACGTG	377	397	5	402	422	-	Arabidopsis thaliana	abscisic acid responsiveness
Sar05g51120R	ABRE	ACGTG	1282	1302	5	1307	1327	+	Arabidopsis thaliana	abscisic acid responsiveness
Thhalv10022057m	ABRE	CGTACGTGCA	107	127	9	136	156	+	Hordeum vulgare	abscisic acid responsiveness
Thhalv10022057m	ABRE	TACGGTC	143	163	7	170	190	-	Arabidopsis thaliana	abscisic acid responsiveness
A01p40070.1_BnaDAR	ARE	AAACCA	937	957	6	963	983	+	Zea mays	anaerobic induction
A01p40070.1_BnaDAR	ARE	AAACCA	1033	1053	6	1059	1079	+	Zea mays	anaerobic induction
A01p40070.1_BnaDAR	ARE	AAACCA	1106	1126	6	1132	1152	-	Zea mays	anaerobic induction
A01p40070.1_BnaDAR	ARE	AAACCA	1640	1660	6	1666	1686	+	Zea mays	anaerobic induction
A01p40070.1_BnaDAR	ARE	AAACCA	1647	1667	6	1673	1693	-	Zea mays	anaerobic induction
A05p35900.1_BnaDAR	ARE	AAACCA	395	415	6	421	441	-	Zea mays	anaerobic induction
A05p35900.1_BnaDAR	ARE	AAACCA	642	662	6	668	688	-	Zea mays	anaerobic induction
A05p35900.1_BnaDAR	ARE	AAACCA	801	821	6	827	847	-	Zea mays	anaerobic induction
A05p35900.1_BnaDAR	ARE	AAACCA	1728	1748	6	1754	1774	+	Zea mays	anaerobic induction
AA_scaffold6320_9	ARE	AAACCA	82	102	6	108	128	+	Zea mays	anaerobic induction
AA_scaffold6320_9	ARE	AAACCA	364	384	6	390	410	-	Zea mays	anaerobic induction
AA_scaffold6320_9	ARE	AAACCA	534	554	6	560	580	-	Zea mays	anaerobic induction
AA_scaffold6320_9	ARE	AAACCA	685	705	6	711	731	+	Zea mays	anaerobic induction
AA_scaffold6320_9	ARE	AAACCA	845	865	6	871	891	+	Zea mays	anaerobic induction
AA_scaffold6320_9	ARE	AAACCA	927	947	6	953	973	+	Zea mays	anaerobic induction
AL3G25450.t1	ARE	AAACCA	274	294	6	300	320	-	Zea mays	anaerobic induction
AL3G25450.t1	ARE	AAACCA	1285	1305	6	1311	1331	+	Zea mays	anaerobic induction
AL3G25450.t1	ARE	AAACCA	1830	1850	6	1856	1876	-	Zea mays	anaerobic induction
AL3G25450.t1	ARE	AAACCA	1852	1872	6	1878	1898	-	Zea mays	anaerobic induction
AT3G13540.1	ARE	AAACCA	661	681	6	687	707	-	Zea mays	anaerobic induction
BOERETT00020328	ARE	AAACCA	470	490	6	496	516	+	Zea mays	anaerobic induction
BOERETT00020328	ARE	AAACCA	1768	1788	6	1794	1814	+	Zea mays	anaerobic induction
BcaB01g00389	ARE	AAACCA	1432	1452	6	1458	1478	+	Zea mays	anaerobic induction
BcaB04g20988	ARE	AAACCA	186	206	6	212	232	+	Zea mays	anaerobic induction
BcaB04g20988	ARE	AAACCA	386	406	6	412	432	+	Zea mays	anaerobic induction
BcaB04g20988	ARE	AAACCA	938	958	6	964	984	-	Zea mays	anaerobic induction
BcaB04g20988	ARE	AAACCA	1102	1122	6	1128	1148	-	Zea mays	anaerobic induction
BcaB04g20988	ARE	AAACCA	1495	1515	6	1521	1541	+	Zea mays	anaerobic induction
BcaB06g25457	ARE	AAACCA	1436	1456	6	1462	1482	-	Zea mays	anaerobic induction
BcaB06g25457	ARE	AAACCA	1465	1485	6	1491	1511	-	Zea mays	anaerobic induction
BcaNung06232	ARE	AAACCA	573	593	6	599	619	-	Zea mays	anaerobic induction
BcaNung06232	ARE	AAACCA	1099	1119	6	1125	1145	-	Zea mays	anaerobic induction
BcaNung06232	ARE	AAACCA	1396	1416	6	1422	1442	-	Zea mays	anaerobic induction
BcaNung06232	ARE	AAACCA	1709	1729	6	1735	1755	+	Zea mays	anaerobic induction
BjuA01g06100S	ARE	AAACCA	984	1004	6	1010	1030	+	Zea mays	anaerobic induction
BjuA01g06100S	ARE	AAACCA	1274	1294	6	1300	1320	+	Zea mays	anaerobic induction
BjuA01g06100S	ARE	AAACCA	1558	1578	6	1584	1604	-	Zea mays	anaerobic induction
BjuA05g31020S	ARE	AAACCA	516	536	6	542	562	+	Zea mays	anaerobic induction
BjuB01g07980S	ARE	AAACCA	1448	1468	6	1474	1494	-	Zea mays	anaerobic induction
BjuB01g07980S	ARE	AAACCA	1727	1747	6	1753	1773	+	Zea mays	anaerobic induction
BjuB07g46240S	ARE	AAACCA	847	867	6	873	893	+	Zea mays	anaerobic induction
BjuB07g46240S	ARE	AAACCA	1941	1961	6	1967	1987	-	Zea mays	anaerobic induction
BjuB08g08090S	ARE	AAACCA	810	830	6	836	856	+	Zea mays	anaerobic induction
BjuB08g08090S	ARE	AAACCA	1131	1151	6	1157	1177	+	Zea mays	anaerobic induction
BjuB08g08090S	ARE	AAACCA	1295	1315	6	1321	1341	-	Zea mays	anaerobic induction
BniB01g051660.2N.1	ARE	AAACCA	117	137	6	143	163	+	Zea mays	anaerobic induction
BniB01g051660.2N.1	ARE	AAACCA	552	572	6	578	598	+	Zea mays	anaerobic induction
BniB01g051660.2N.1	ARE	AAACCA	765	785	6	791	811	+	Zea mays	anaerobic induction
BniB01g051660.2N.1	ARE	AAACCA	1443	1463	6	1469	1489	-	Zea mays	anaerobic induction
BniB01g051660.2N.1	ARE	AAACCA	1723	1743	6	1749	1769	+	Zea mays	anaerobic induction
BniB07g055510.2N.1	ARE	AAACCA	296	316	6	322	342	-	Zea mays	anaerobic induction
BniB07g055510.2N.1	ARE	AAACCA	639	659	6	665	685	+	Zea mays	anaerobic induction
BniB08g066220.2N.1	ARE	AAACCA	1437	1457	6	1463	1483	+	Zea mays	anaerobic induction
BolC1t05098H	ARE	AAACCA	199	219	6	225	245	+	Zea mays	anaerobic induction
BolC1t05098H	ARE	AAACCA	362	382	6	388	408	+	Zea mays	anaerobic induction
BolC1t05098H	ARE	AAACCA	918	938	6	944	964	-	Zea mays	anaerobic induction
BolC1t05098H	ARE	AAACCA	1082	1102	6	1108	1128	-	Zea mays	anaerobic induction
BolC1t05098H	ARE	AAACCA	1359	1379	6	1385	1405	+	Zea mays	anaerobic induction
BolC1t05098H	ARE	AAACCA	1495	1515	6	1521	1541	+	Zea mays	anaerobic induction
BolC5t34101H	ARE	AAACCA	555	575	6	581	601	-	Zea mays	anaerobic induction
BolC5t34101H	ARE	AAACCA	1081	1101	6	1107	1127	-	Zea mays	anaerobic induction
BolC5t34101H	ARE	AAACCA	1378	1398	6	1404	1424	-	Zea mays	anaerobic induction
BolC5t34101H	ARE	AAACCA	1691	1711	6	1717	1737	+	Zea mays	anaerobic induction
Bostr.3640s0147.1	ARE	AAACCA	195	215	6	221	241	+	Zea mays	anaerobic induction
Bostr.3640s0147.1	ARE	AAACCA	285	305	6	311	331	+	Zea mays	anaerobic induction
Bostr.3640s0147.1	ARE	AAACCA	903	923	6	929	949	+	Zea mays	anaerobic induction
Bostr.3640s0147.1	ARE	AAACCA	1772	1792	6	1798	1818	+	Zea mays	anaerobic induction
BraA01g039360.3.5C.1	ARE	AAACCA	186	206	6	212	232	+	Zea mays	anaerobic induction
C01p51550.1_BnaDAR	ARE	AAACCA	168	188	6	194	214	+	Zea mays	anaerobic induction
C01p51550.1_BnaDAR	ARE	AAACCA	365	385	6	391	411	+	Zea mays	anaerobic induction
C01p51550.1_BnaDAR	ARE	AAACCA	921	941	6	947	967	-	Zea mays	anaerobic induction
C01p51550.1_BnaDAR	ARE	AAACCA	1085	1105	6	1111	1131	-	Zea mays	anaerobic induction
C01p51550.1_BnaDAR	ARE	AAACCA	1495	1515	6	1521	1541	+	Zea mays	anaerobic induction
C05p54330.1_BnaDAR	ARE	AAACCA	573	593	6	599	619	-	Zea mays	anaerobic induction
C05p54330.1_BnaDAR	ARE	AAACCA	1099	1119	6	1125	1145	-	Zea mays	anaerobic induction
C05p54330.1_BnaDAR	ARE	AAACCA	1396	1416	6	1422	1442	-	Zea mays	anaerobic induction
C05p54330.1_BnaDAR	ARE	AAACCA	1709	1729	6	1735	1755	+	Zea mays	anaerobic induction
CARHR088210.1	ARE	AAACCA	264	284	6	290	310	-	Zea mays	anaerobic induction
CARHR088210.1	ARE	AAACCA	444	464	6	470	490	-	Zea mays	anaerobic induction
CARHR088210.1	ARE	AAACCA	595	615	6	621	641	+	Zea mays	anaerobic induction
CARHR088210.1	ARE	AAACCA	1222	1242	6	1248	1268	+	Zea mays	anaerobic induction
CARHR088210.1	ARE	AAACCA	1517	1537	6	1543	1563	-	Zea mays	anaerobic induction
Carub.0003s1302.1	ARE	AAACCA	287	307	6	313	333	-	Zea mays	anaerobic induction
Carub.0003s1302.1	ARE	AAACCA	876	896	6	902	922	-	Zea mays	anaerobic induction
Csa01g015840.1	ARE	AAACCA	1317	1337	6	1343	1363	-	Zea mays	anaerobic induction
Csa01g015840.1	ARE	AAACCA	1423	1443	6	1449	1469	-	Zea mays	anaerobic induction
Csa15g017660.1	ARE	AAACCA	88	108	6	114	134	-	Zea mays	anaerobic induction
Csa15g017660.1	ARE	AAACCA	350	370	6	376	396	+	Zea mays	anaerobic induction
Csa15g017660.1	ARE	AAACCA	432	452	6	458	478	+	Zea mays	anaerobic induction
Csa15g017660.1	ARE	AAACCA	608	628	6	634	654	+	Zea mays	anaerobic induction
Csa15g017660.1	ARE	AAACCA	1606	1626	6	1632	1652	-	Zea mays	anaerobic induction
Csa15g017660.1	ARE	AAACCA	1709	1729	6	1735	1755	+	Zea mays	anaerobic induction
Csa15g017660.1	ARE	AAACCA	1859	1879	6	1885	1905	+	Zea mays	anaerobic induction
Csa15g017660.1	ARE	AAACCA	1864	1884	6	1890	1910	+	Zea mays	anaerobic induction
Csa19g018880.1	ARE	AAACCA	787	807	6	813	833	+	Zea mays	anaerobic induction
Csa19g018880.1	ARE	AAACCA	1279	1299	6	1305	1325	-	Zea mays	anaerobic induction
Csa19g018880.1	ARE	AAACCA	1860	1880	6	1886	1906	+	Zea mays	anaerobic induction
Iin15402.t1	ARE	AAACCA	97	117	6	123	143	-	Zea mays	anaerobic induction
Iin15402.t1	ARE	AAACCA	433	453	6	459	479	+	Zea mays	anaerobic induction
Iin15402.t1	ARE	AAACCA	693	713	6	719	739	+	Zea mays	anaerobic induction
LA_scaffold1148_19	ARE	AAACCA	85	105	6	111	131	-	Zea mays	anaerobic induction
LA_scaffold1148_19	ARE	AAACCA	265	285	6	291	311	-	Zea mays	anaerobic induction
LA_scaffold1148_19	ARE	AAACCA	566	586	6	592	612	+	Zea mays	anaerobic induction
LA_scaffold1148_19	ARE	AAACCA	632	652	6	658	678	+	Zea mays	anaerobic induction
LA_scaffold1148_19	ARE	AAACCA	1743	1763	6	1769	1789	+	Zea mays	anaerobic induction
MIN04G2913.t1	ARE	AAACCA	423	443	6	449	469	-	Zea mays	anaerobic induction
MIN04G2913.t1	ARE	AAACCA	1897	1917	6	1923	1943	+	Zea mays	anaerobic induction
OV01G036000.1	ARE	AAACCA	833	853	6	859	879	-	Zea mays	anaerobic induction
OV01G036000.1	ARE	AAACCA	934	954	6	960	980	-	Zea mays	anaerobic induction
OV01G036000.1	ARE	AAACCA	1739	1759	6	1765	1785	+	Zea mays	anaerobic induction
OV10G011380.1	ARE	AAACCA	764	784	6	790	810	-	Zea mays	anaerobic induction
OV10G011380.1	ARE	AAACCA	1624	1644	6	1650	1670	-	Zea mays	anaerobic induction
OV10G011380.1	ARE	AAACCA	1908	1928	6	1934	1954	+	Zea mays	anaerobic induction
Sal11g18520L	ARE	AAACCA	3	23	6	29	49	+	Zea mays	anaerobic induction
Sal11g18520L	ARE	AAACCA	575	595	6	601	621	-	Zea mays	anaerobic induction
evm.model.scaffold191.42	ARE	AAACCA	1717	1737	6	1743	1763	-	Zea mays	anaerobic induction
evm.model.scaffold20.498	ARE	AAACCA	1786	1806	6	1812	1832	+	Zea mays	anaerobic induction
g05651.t1	ARE	AAACCA	377	397	6	403	423	+	Zea mays	anaerobic induction
g05651.t1	ARE	AAACCA	449	469	6	475	495	+	Zea mays	anaerobic induction
g05651.t1	ARE	AAACCA	1714	1734	6	1740	1760	+	Zea mays	anaerobic induction
g05651.t1	ARE	AAACCA	1900	1920	6	1926	1946	+	Zea mays	anaerobic induction
maker-Contig1121-snap-gene-0.54-mRNA-1	ARE	AAACCA	552	572	6	578	598	+	Zea mays	anaerobic induction
rna-MERR_LOCUS3601	ARE	AAACCA	216	236	6	242	262	+	Zea mays	anaerobic induction
rna-MERR_LOCUS3983	ARE	AAACCA	239	259	6	265	285	+	Zea mays	anaerobic induction
Cagra.0690s0007.1.p	ARE	AAACCA	158	178	6	184	204	+	Zea mays	anaerobic induction
Cagra.0690s0007.1.p	ARE	AAACCA	438	458	6	464	484	+	Zea mays	anaerobic induction
Cagra.0690s0007.1.p	ARE	AAACCA	544	564	6	570	590	+	Zea mays	anaerobic induction
Cagra.0690s0007.1.p	ARE	AAACCA	1734	1754	6	1760	1780	+	Zea mays	anaerobic induction
Cagra.0690s0007.1.p	ARE	AAACCA	1888	1908	6	1914	1934	+	Zea mays	anaerobic induction
KFK38704.1	ARE	AAACCA	145	165	6	171	191	-	Zea mays	anaerobic induction
KFK38704.1	ARE	AAACCA	575	595	6	601	621	+	Zea mays	anaerobic induction
KFK38704.1	ARE	AAACCA	731	751	6	757	777	+	Zea mays	anaerobic induction
KFK38704.1	ARE	AAACCA	1141	1161	6	1167	1187	-	Zea mays	anaerobic induction
KFK38704.1	ARE	AAACCA	1500	1520	6	1526	1546	-	Zea mays	anaerobic induction
Rs229050	ARE	AAACCA	334	354	6	360	380	-	Zea mays	anaerobic induction
Rs229050	ARE	AAACCA	613	633	6	639	659	+	Zea mays	anaerobic induction
Rs229050	ARE	AAACCA	1324	1344	6	1350	1370	-	Zea mays	anaerobic induction
Rs229050	ARE	AAACCA	1424	1444	6	1450	1470	-	Zea mays	anaerobic induction
Rs229050	ARE	AAACCA	1719	1739	6	1745	1765	+	Zea mays	anaerobic induction
SI_scaffold2431_72	ARE	AAACCA	-19	1	6	7	27	-	Zea mays	anaerobic induction
SI_scaffold2431_72	ARE	AAACCA	51	71	6	77	97	+	Zea mays	anaerobic induction
SI_scaffold2431_72	ARE	AAACCA	326	346	6	352	372	+	Zea mays	anaerobic induction
SI_scaffold2431_72	ARE	AAACCA	572	592	6	598	618	+	Zea mays	anaerobic induction
SI_scaffold2431_72	ARE	AAACCA	611	631	6	637	657	+	Zea mays	anaerobic induction
Thlar.0016s0579.1	ARE	AAACCA	56	76	6	82	102	-	Zea mays	anaerobic induction
Thlar.0016s0579.1	ARE	AAACCA	540	560	6	566	586	+	Zea mays	anaerobic induction
Thlar.0016s0579.1	ARE	AAACCA	573	593	6	599	619	+	Zea mays	anaerobic induction
Thlar.0016s0579.1	ARE	AAACCA	1835	1855	6	1861	1881	+	Zea mays	anaerobic induction
c0005_01154	ARE	AAACCA	4	24	6	30	50	-	Zea mays	anaerobic induction
c0005_01154	ARE	AAACCA	338	358	6	364	384	+	Zea mays	anaerobic induction
c0005_01154	ARE	AAACCA	614	634	6	640	660	+	Zea mays	anaerobic induction
c0005_01154	ARE	AAACCA	798	818	6	824	844	+	Zea mays	anaerobic induction
c0005_01154	ARE	AAACCA	1703	1723	6	1729	1749	-	Zea mays	anaerobic induction
c0005_01154	ARE	AAACCA	1713	1733	6	1739	1759	+	Zea mays	anaerobic induction
Sar05g51120R	ARE	AAACCA	57	77	6	83	103	+	Zea mays	anaerobic induction
Sar05g51120R	ARE	AAACCA	228	248	6	254	274	+	Zea mays	anaerobic induction
Sar05g51120R	ARE	AAACCA	783	803	6	809	829	-	Zea mays	anaerobic induction
Sar05g51120R	ARE	AAACCA	996	1016	6	1022	1042	-	Zea mays	anaerobic induction
Sar05g51120R	ARE	AAACCA	1118	1138	6	1144	1164	+	Zea mays	anaerobic induction
Sar05g51120R	ARE	AAACCA	1751	1771	6	1777	1797	+	Zea mays	anaerobic induction
Thhalv10022057m	ARE	AAACCA	72	92	6	98	118	-	Zea mays	anaerobic induction
Thhalv10022057m	ARE	AAACCA	586	606	6	612	632	+	Zea mays	anaerobic induction
Thhalv10022057m	ARE	AAACCA	871	891	6	897	917	+	Zea mays	anaerobic induction
Thhalv10022057m	ARE	AAACCA	1712	1732	6	1738	1758	+	Zea mays	anaerobic induction
A05p35900.1_BnaDAR	O2-site	GATGATGTGG	273	293	9	302	322	+	Zea mays	zein metabolism regulation
BOERETT00020328	O2-site	GATGACATGG	250	270	9	279	299	-	Zea mays	zein metabolism regulation
Csa01g015840.1	O2-site	GATGATGTGG	713	733	9	742	762	-	Zea mays	zein metabolism regulation
Csa01g015840.1	O2-site	GATGATGTGG	856	876	9	885	905	+	Zea mays	zein metabolism regulation
Csa19g018880.1	O2-site	GATGACATGG	152	172	9	181	201	-	Zea mays	zein metabolism regulation
Rs229050	O2-site	GATGATGTGG	314	334	9	343	363	+	Zea mays	zein metabolism regulation
Thlar.0016s0579.1	O2-site	GATGA(C/T)(A/G)TG(A/G)	1547	1567	8	1575	1595	-	Zea mays	zein metabolism regulation
A05p35900.1_BnaDAR	TGACG-motif	TGACG	1024	1044	5	1049	1069	+	Hordeum vulgare	MeJA-responsiveness
A05p35900.1_BnaDAR	TGACG-motif	TGACG	1508	1528	5	1533	1553	+	Hordeum vulgare	MeJA-responsiveness
A05p35900.1_BnaDAR	CGTCA-motif	CGTCA	1024	1044	5	1049	1069	-	Hordeum vulgare	MeJA-responsiveness
A05p35900.1_BnaDAR	CGTCA-motif	CGTCA	1508	1528	5	1533	1553	-	Hordeum vulgare	MeJA-responsiveness
AA_scaffold6320_9	TGACG-motif	TGACG	172	192	5	197	217	-	Hordeum vulgare	MeJA-responsiveness
AA_scaffold6320_9	TGACG-motif	TGACG	1274	1294	5	1299	1319	-	Hordeum vulgare	MeJA-responsiveness
AA_scaffold6320_9	TGACG-motif	TGACG	1303	1323	5	1328	1348	-	Hordeum vulgare	MeJA-responsiveness
AA_scaffold6320_9	CGTCA-motif	CGTCA	172	192	5	197	217	+	Hordeum vulgare	MeJA-responsiveness
AA_scaffold6320_9	CGTCA-motif	CGTCA	1274	1294	5	1299	1319	+	Hordeum vulgare	MeJA-responsiveness
AA_scaffold6320_9	CGTCA-motif	CGTCA	1303	1323	5	1328	1348	+	Hordeum vulgare	MeJA-responsiveness
AT3G13540.1	CGTCA-motif	CGTCA	1515	1535	5	1540	1560	+	Hordeum vulgare	MeJA-responsiveness
AT3G13540.1	CGTCA-motif	CGTCA	1564	1584	5	1589	1609	-	Hordeum vulgare	MeJA-responsiveness
AT3G13540.1	CGTCA-motif	CGTCA	1925	1945	5	1950	1970	+	Hordeum vulgare	MeJA-responsiveness
AT3G13540.1	TGACG-motif	TGACG	1515	1535	5	1540	1560	-	Hordeum vulgare	MeJA-responsiveness
AT3G13540.1	TGACG-motif	TGACG	1564	1584	5	1589	1609	+	Hordeum vulgare	MeJA-responsiveness
AT3G13540.1	TGACG-motif	TGACG	1925	1945	5	1950	1970	-	Hordeum vulgare	MeJA-responsiveness
BOERETT00020328	TGACG-motif	TGACG	233	253	5	258	278	+	Hordeum vulgare	MeJA-responsiveness
BOERETT00020328	TGACG-motif	TGACG	236	256	5	261	281	-	Hordeum vulgare	MeJA-responsiveness
BOERETT00020328	TGACG-motif	TGACG	280	300	5	305	325	-	Hordeum vulgare	MeJA-responsiveness
BOERETT00020328	CGTCA-motif	CGTCA	233	253	5	258	278	-	Hordeum vulgare	MeJA-responsiveness
BOERETT00020328	CGTCA-motif	CGTCA	236	256	5	261	281	+	Hordeum vulgare	MeJA-responsiveness
BOERETT00020328	CGTCA-motif	CGTCA	280	300	5	305	325	+	Hordeum vulgare	MeJA-responsiveness
BcaB01g00389	TGACG-motif	TGACG	422	442	5	447	467	+	Hordeum vulgare	MeJA-responsiveness
BcaB01g00389	TGACG-motif	TGACG	914	934	5	939	959	-	Hordeum vulgare	MeJA-responsiveness
BcaB01g00389	TGACG-motif	TGACG	1299	1319	5	1324	1344	+	Hordeum vulgare	MeJA-responsiveness
BcaB01g00389	CGTCA-motif	CGTCA	422	442	5	447	467	-	Hordeum vulgare	MeJA-responsiveness
BcaB01g00389	CGTCA-motif	CGTCA	914	934	5	939	959	+	Hordeum vulgare	MeJA-responsiveness
BcaB01g00389	CGTCA-motif	CGTCA	1299	1319	5	1324	1344	-	Hordeum vulgare	MeJA-responsiveness
BcaB04g20988	CGTCA-motif	CGTCA	639	659	5	664	684	-	Hordeum vulgare	MeJA-responsiveness
BcaB04g20988	CGTCA-motif	CGTCA	642	662	5	667	687	+	Hordeum vulgare	MeJA-responsiveness
BcaB04g20988	CGTCA-motif	CGTCA	1712	1732	5	1737	1757	-	Hordeum vulgare	MeJA-responsiveness
BcaB04g20988	TGACG-motif	TGACG	639	659	5	664	684	+	Hordeum vulgare	MeJA-responsiveness
BcaB04g20988	TGACG-motif	TGACG	642	662	5	667	687	-	Hordeum vulgare	MeJA-responsiveness
BcaB04g20988	TGACG-motif	TGACG	1712	1732	5	1737	1757	+	Hordeum vulgare	MeJA-responsiveness
BcaB06g25457	TGACG-motif	TGACG	1257	1277	5	1282	1302	+	Hordeum vulgare	MeJA-responsiveness
BcaB06g25457	TGACG-motif	TGACG	1538	1558	5	1563	1583	+	Hordeum vulgare	MeJA-responsiveness
BcaB06g25457	CGTCA-motif	CGTCA	1257	1277	5	1282	1302	-	Hordeum vulgare	MeJA-responsiveness
BcaB06g25457	CGTCA-motif	CGTCA	1538	1558	5	1563	1583	-	Hordeum vulgare	MeJA-responsiveness
BcaNung06232	TGACG-motif	TGACG	57	77	5	82	102	+	Hordeum vulgare	MeJA-responsiveness
BcaNung06232	TGACG-motif	TGACG	308	328	5	333	353	+	Hordeum vulgare	MeJA-responsiveness
BcaNung06232	TGACG-motif	TGACG	800	820	5	825	845	-	Hordeum vulgare	MeJA-responsiveness
BcaNung06232	TGACG-motif	TGACG	1136	1156	5	1161	1181	+	Hordeum vulgare	MeJA-responsiveness
BcaNung06232	TGACG-motif	TGACG	1469	1489	5	1494	1514	+	Hordeum vulgare	MeJA-responsiveness
BcaNung06232	CGTCA-motif	CGTCA	57	77	5	82	102	-	Hordeum vulgare	MeJA-responsiveness
BcaNung06232	CGTCA-motif	CGTCA	308	328	5	333	353	-	Hordeum vulgare	MeJA-responsiveness
BcaNung06232	CGTCA-motif	CGTCA	800	820	5	825	845	+	Hordeum vulgare	MeJA-responsiveness
BcaNung06232	CGTCA-motif	CGTCA	1136	1156	5	1161	1181	-	Hordeum vulgare	MeJA-responsiveness
BcaNung06232	CGTCA-motif	CGTCA	1469	1489	5	1494	1514	-	Hordeum vulgare	MeJA-responsiveness
BjuA01g06100S	CGTCA-motif	CGTCA	79	99	5	104	124	-	Hordeum vulgare	MeJA-responsiveness
BjuA01g06100S	TGACG-motif	TGACG	79	99	5	104	124	+	Hordeum vulgare	MeJA-responsiveness
BjuB01g07980S	TGACG-motif	TGACG	1521	1541	5	1546	1566	+	Hordeum vulgare	MeJA-responsiveness
BjuB01g07980S	CGTCA-motif	CGTCA	1521	1541	5	1546	1566	-	Hordeum vulgare	MeJA-responsiveness
BjuB07g46240S	CGTCA-motif	CGTCA	1472	1492	5	1497	1517	-	Hordeum vulgare	MeJA-responsiveness
BjuB07g46240S	TGACG-motif	TGACG	1472	1492	5	1497	1517	+	Hordeum vulgare	MeJA-responsiveness
BjuB08g08090S	CGTCA-motif	CGTCA	677	697	5	702	722	-	Hordeum vulgare	MeJA-responsiveness
BjuB08g08090S	CGTCA-motif	CGTCA	1943	1963	5	1968	1988	-	Hordeum vulgare	MeJA-responsiveness
BjuB08g08090S	CGTCA-motif	CGTCA	1946	1966	5	1971	1991	+	Hordeum vulgare	MeJA-responsiveness
BjuB08g08090S	TGACG-motif	TGACG	677	697	5	702	722	+	Hordeum vulgare	MeJA-responsiveness
BjuB08g08090S	TGACG-motif	TGACG	1943	1963	5	1968	1988	+	Hordeum vulgare	MeJA-responsiveness
BjuB08g08090S	TGACG-motif	TGACG	1946	1966	5	1971	1991	-	Hordeum vulgare	MeJA-responsiveness
BniB01g051660.2N.1	CGTCA-motif	CGTCA	702	722	5	727	747	-	Hordeum vulgare	MeJA-responsiveness
BniB01g051660.2N.1	CGTCA-motif	CGTCA	705	725	5	730	750	+	Hordeum vulgare	MeJA-responsiveness
BniB01g051660.2N.1	CGTCA-motif	CGTCA	1516	1536	5	1541	1561	-	Hordeum vulgare	MeJA-responsiveness
BniB01g051660.2N.1	TGACG-motif	TGACG	702	722	5	727	747	+	Hordeum vulgare	MeJA-responsiveness
BniB01g051660.2N.1	TGACG-motif	TGACG	705	725	5	730	750	-	Hordeum vulgare	MeJA-responsiveness
BniB01g051660.2N.1	TGACG-motif	TGACG	1516	1536	5	1541	1561	+	Hordeum vulgare	MeJA-responsiveness
BniB07g055510.2N.1	TGACG-motif	TGACG	-4	16	5	21	41	+	Hordeum vulgare	MeJA-responsiveness
BniB07g055510.2N.1	TGACG-motif	TGACG	-1	19	5	24	44	-	Hordeum vulgare	MeJA-responsiveness
BniB07g055510.2N.1	TGACG-motif	TGACG	1556	1576	5	1581	1601	+	Hordeum vulgare	MeJA-responsiveness
BniB07g055510.2N.1	CGTCA-motif	CGTCA	-4	16	5	21	41	-	Hordeum vulgare	MeJA-responsiveness
BniB07g055510.2N.1	CGTCA-motif	CGTCA	-1	19	5	24	44	+	Hordeum vulgare	MeJA-responsiveness
BniB07g055510.2N.1	CGTCA-motif	CGTCA	1556	1576	5	1581	1601	-	Hordeum vulgare	MeJA-responsiveness
BniB08g066220.2N.1	TGACG-motif	TGACG	427	447	5	452	472	+	Hordeum vulgare	MeJA-responsiveness
BniB08g066220.2N.1	TGACG-motif	TGACG	920	940	5	945	965	-	Hordeum vulgare	MeJA-responsiveness
BniB08g066220.2N.1	TGACG-motif	TGACG	1304	1324	5	1329	1349	+	Hordeum vulgare	MeJA-responsiveness
BniB08g066220.2N.1	CGTCA-motif	CGTCA	427	447	5	452	472	-	Hordeum vulgare	MeJA-responsiveness
BniB08g066220.2N.1	CGTCA-motif	CGTCA	920	940	5	945	965	+	Hordeum vulgare	MeJA-responsiveness
BniB08g066220.2N.1	CGTCA-motif	CGTCA	1304	1324	5	1329	1349	-	Hordeum vulgare	MeJA-responsiveness
BolC1t05098H	TGACG-motif	TGACG	615	635	5	640	660	+	Hordeum vulgare	MeJA-responsiveness
BolC1t05098H	TGACG-motif	TGACG	618	638	5	643	663	-	Hordeum vulgare	MeJA-responsiveness
BolC1t05098H	TGACG-motif	TGACG	1712	1732	5	1737	1757	+	Hordeum vulgare	MeJA-responsiveness
BolC1t05098H	CGTCA-motif	CGTCA	615	635	5	640	660	-	Hordeum vulgare	MeJA-responsiveness
BolC1t05098H	CGTCA-motif	CGTCA	618	638	5	643	663	+	Hordeum vulgare	MeJA-responsiveness
BolC1t05098H	CGTCA-motif	CGTCA	1712	1732	5	1737	1757	-	Hordeum vulgare	MeJA-responsiveness
BolC5t34101H	CGTCA-motif	CGTCA	39	59	5	64	84	-	Hordeum vulgare	MeJA-responsiveness
BolC5t34101H	CGTCA-motif	CGTCA	290	310	5	315	335	-	Hordeum vulgare	MeJA-responsiveness
BolC5t34101H	CGTCA-motif	CGTCA	782	802	5	807	827	+	Hordeum vulgare	MeJA-responsiveness
BolC5t34101H	CGTCA-motif	CGTCA	1118	1138	5	1143	1163	-	Hordeum vulgare	MeJA-responsiveness
BolC5t34101H	CGTCA-motif	CGTCA	1451	1471	5	1476	1496	-	Hordeum vulgare	MeJA-responsiveness
BolC5t34101H	TGACG-motif	TGACG	39	59	5	64	84	+	Hordeum vulgare	MeJA-responsiveness
BolC5t34101H	TGACG-motif	TGACG	290	310	5	315	335	+	Hordeum vulgare	MeJA-responsiveness
BolC5t34101H	TGACG-motif	TGACG	782	802	5	807	827	-	Hordeum vulgare	MeJA-responsiveness
BolC5t34101H	TGACG-motif	TGACG	1118	1138	5	1143	1163	+	Hordeum vulgare	MeJA-responsiveness
BolC5t34101H	TGACG-motif	TGACG	1451	1471	5	1476	1496	+	Hordeum vulgare	MeJA-responsiveness
Bostr.3640s0147.1	TGACG-motif	TGACG	667	687	5	692	712	+	Hordeum vulgare	MeJA-responsiveness
Bostr.3640s0147.1	TGACG-motif	TGACG	670	690	5	695	715	-	Hordeum vulgare	MeJA-responsiveness
Bostr.3640s0147.1	TGACG-motif	TGACG	714	734	5	739	759	-	Hordeum vulgare	MeJA-responsiveness
Bostr.3640s0147.1	CGTCA-motif	CGTCA	667	687	5	692	712	-	Hordeum vulgare	MeJA-responsiveness
Bostr.3640s0147.1	CGTCA-motif	CGTCA	670	690	5	695	715	+	Hordeum vulgare	MeJA-responsiveness
Bostr.3640s0147.1	CGTCA-motif	CGTCA	714	734	5	739	759	+	Hordeum vulgare	MeJA-responsiveness
BraA01g039360.3.5C.1	CGTCA-motif	CGTCA	446	466	5	471	491	-	Hordeum vulgare	MeJA-responsiveness
BraA01g039360.3.5C.1	CGTCA-motif	CGTCA	449	469	5	474	494	+	Hordeum vulgare	MeJA-responsiveness
BraA01g039360.3.5C.1	TGACG-motif	TGACG	446	466	5	471	491	+	Hordeum vulgare	MeJA-responsiveness
BraA01g039360.3.5C.1	TGACG-motif	TGACG	449	469	5	474	494	-	Hordeum vulgare	MeJA-responsiveness
C01p51550.1_BnaDAR	CGTCA-motif	CGTCA	618	638	5	643	663	-	Hordeum vulgare	MeJA-responsiveness
C01p51550.1_BnaDAR	CGTCA-motif	CGTCA	621	641	5	646	666	+	Hordeum vulgare	MeJA-responsiveness
C01p51550.1_BnaDAR	CGTCA-motif	CGTCA	1712	1732	5	1737	1757	-	Hordeum vulgare	MeJA-responsiveness
C01p51550.1_BnaDAR	TGACG-motif	TGACG	618	638	5	643	663	+	Hordeum vulgare	MeJA-responsiveness
C01p51550.1_BnaDAR	TGACG-motif	TGACG	621	641	5	646	666	-	Hordeum vulgare	MeJA-responsiveness
C01p51550.1_BnaDAR	TGACG-motif	TGACG	1712	1732	5	1737	1757	+	Hordeum vulgare	MeJA-responsiveness
C05p54330.1_BnaDAR	CGTCA-motif	CGTCA	57	77	5	82	102	-	Hordeum vulgare	MeJA-responsiveness
C05p54330.1_BnaDAR	CGTCA-motif	CGTCA	308	328	5	333	353	-	Hordeum vulgare	MeJA-responsiveness
C05p54330.1_BnaDAR	CGTCA-motif	CGTCA	800	820	5	825	845	+	Hordeum vulgare	MeJA-responsiveness
C05p54330.1_BnaDAR	CGTCA-motif	CGTCA	1136	1156	5	1161	1181	-	Hordeum vulgare	MeJA-responsiveness
C05p54330.1_BnaDAR	CGTCA-motif	CGTCA	1469	1489	5	1494	1514	-	Hordeum vulgare	MeJA-responsiveness
C05p54330.1_BnaDAR	TGACG-motif	TGACG	57	77	5	82	102	+	Hordeum vulgare	MeJA-responsiveness
C05p54330.1_BnaDAR	TGACG-motif	TGACG	308	328	5	333	353	+	Hordeum vulgare	MeJA-responsiveness
C05p54330.1_BnaDAR	TGACG-motif	TGACG	800	820	5	825	845	-	Hordeum vulgare	MeJA-responsiveness
C05p54330.1_BnaDAR	TGACG-motif	TGACG	1136	1156	5	1161	1181	+	Hordeum vulgare	MeJA-responsiveness
C05p54330.1_BnaDAR	TGACG-motif	TGACG	1469	1489	5	1494	1514	+	Hordeum vulgare	MeJA-responsiveness
CARHR088210.1	TGACG-motif	TGACG	985	1005	5	1010	1030	+	Hordeum vulgare	MeJA-responsiveness
CARHR088210.1	TGACG-motif	TGACG	988	1008	5	1013	1033	-	Hordeum vulgare	MeJA-responsiveness
CARHR088210.1	TGACG-motif	TGACG	1028	1048	5	1053	1073	-	Hordeum vulgare	MeJA-responsiveness
CARHR088210.1	CGTCA-motif	CGTCA	985	1005	5	1010	1030	-	Hordeum vulgare	MeJA-responsiveness
CARHR088210.1	CGTCA-motif	CGTCA	988	1008	5	1013	1033	+	Hordeum vulgare	MeJA-responsiveness
CARHR088210.1	CGTCA-motif	CGTCA	1028	1048	5	1053	1073	+	Hordeum vulgare	MeJA-responsiveness
Csa01g015840.1	CGTCA-motif	CGTCA	1333	1353	5	1358	1378	-	Hordeum vulgare	MeJA-responsiveness
Csa01g015840.1	CGTCA-motif	CGTCA	1394	1414	5	1419	1439	+	Hordeum vulgare	MeJA-responsiveness
Csa01g015840.1	TGACG-motif	TGACG	1333	1353	5	1358	1378	+	Hordeum vulgare	MeJA-responsiveness
Csa01g015840.1	TGACG-motif	TGACG	1394	1414	5	1419	1439	-	Hordeum vulgare	MeJA-responsiveness
Csa15g017660.1	TGACG-motif	TGACG	788	808	5	813	833	+	Hordeum vulgare	MeJA-responsiveness
Csa15g017660.1	TGACG-motif	TGACG	791	811	5	816	836	-	Hordeum vulgare	MeJA-responsiveness
Csa15g017660.1	CGTCA-motif	CGTCA	788	808	5	813	833	-	Hordeum vulgare	MeJA-responsiveness
Csa15g017660.1	CGTCA-motif	CGTCA	791	811	5	816	836	+	Hordeum vulgare	MeJA-responsiveness
Iin15402.t1	TGACG-motif	TGACG	958	978	5	983	1003	+	Hordeum vulgare	MeJA-responsiveness
Iin15402.t1	TGACG-motif	TGACG	961	981	5	986	1006	-	Hordeum vulgare	MeJA-responsiveness
Iin15402.t1	TGACG-motif	TGACG	1001	1021	5	1026	1046	-	Hordeum vulgare	MeJA-responsiveness
Iin15402.t1	TGACG-motif	TGACG	1347	1367	5	1372	1392	+	Hordeum vulgare	MeJA-responsiveness
Iin15402.t1	CGTCA-motif	CGTCA	958	978	5	983	1003	-	Hordeum vulgare	MeJA-responsiveness
Iin15402.t1	CGTCA-motif	CGTCA	961	981	5	986	1006	+	Hordeum vulgare	MeJA-responsiveness
Iin15402.t1	CGTCA-motif	CGTCA	1001	1021	5	1026	1046	+	Hordeum vulgare	MeJA-responsiveness
Iin15402.t1	CGTCA-motif	CGTCA	1347	1367	5	1372	1392	-	Hordeum vulgare	MeJA-responsiveness
LA_scaffold1148_19	TGACG-motif	TGACG	1001	1021	5	1026	1046	+	Hordeum vulgare	MeJA-responsiveness
LA_scaffold1148_19	TGACG-motif	TGACG	1004	1024	5	1029	1049	-	Hordeum vulgare	MeJA-responsiveness
LA_scaffold1148_19	TGACG-motif	TGACG	1041	1061	5	1066	1086	-	Hordeum vulgare	MeJA-responsiveness
LA_scaffold1148_19	CGTCA-motif	CGTCA	1001	1021	5	1026	1046	-	Hordeum vulgare	MeJA-responsiveness
LA_scaffold1148_19	CGTCA-motif	CGTCA	1004	1024	5	1029	1049	+	Hordeum vulgare	MeJA-responsiveness
LA_scaffold1148_19	CGTCA-motif	CGTCA	1041	1061	5	1066	1086	+	Hordeum vulgare	MeJA-responsiveness
Sal11g18520L	CGTCA-motif	CGTCA	274	294	5	299	319	-	Hordeum vulgare	MeJA-responsiveness
Sal11g18520L	CGTCA-motif	CGTCA	277	297	5	302	322	+	Hordeum vulgare	MeJA-responsiveness
Sal11g18520L	TGACG-motif	TGACG	274	294	5	299	319	+	Hordeum vulgare	MeJA-responsiveness
Sal11g18520L	TGACG-motif	TGACG	277	297	5	302	322	-	Hordeum vulgare	MeJA-responsiveness
Sar01g38320R	TGACG-motif	TGACG	1591	1611	5	1616	1636	-	Hordeum vulgare	MeJA-responsiveness
Sar01g38320R	CGTCA-motif	CGTCA	1591	1611	5	1616	1636	+	Hordeum vulgare	MeJA-responsiveness
evm.model.scaffold141.97	TGACG-motif	TGACG	607	627	5	632	652	+	Hordeum vulgare	MeJA-responsiveness
evm.model.scaffold141.97	TGACG-motif	TGACG	610	630	5	635	655	-	Hordeum vulgare	MeJA-responsiveness
evm.model.scaffold141.97	TGACG-motif	TGACG	1805	1825	5	1830	1850	-	Hordeum vulgare	MeJA-responsiveness
evm.model.scaffold141.97	CGTCA-motif	CGTCA	607	627	5	632	652	-	Hordeum vulgare	MeJA-responsiveness
evm.model.scaffold141.97	CGTCA-motif	CGTCA	610	630	5	635	655	+	Hordeum vulgare	MeJA-responsiveness
evm.model.scaffold141.97	CGTCA-motif	CGTCA	1805	1825	5	1830	1850	+	Hordeum vulgare	MeJA-responsiveness
evm.model.scaffold20.498	CGTCA-motif	CGTCA	126	146	5	151	171	+	Hordeum vulgare	MeJA-responsiveness
evm.model.scaffold20.498	TGACG-motif	TGACG	126	146	5	151	171	-	Hordeum vulgare	MeJA-responsiveness
g05651.t1	TGACG-motif	TGACG	790	810	5	815	835	+	Hordeum vulgare	MeJA-responsiveness
g05651.t1	TGACG-motif	TGACG	793	813	5	818	838	-	Hordeum vulgare	MeJA-responsiveness
g05651.t1	CGTCA-motif	CGTCA	790	810	5	815	835	-	Hordeum vulgare	MeJA-responsiveness
g05651.t1	CGTCA-motif	CGTCA	793	813	5	818	838	+	Hordeum vulgare	MeJA-responsiveness
maker-Contig1121-snap-gene-0.54-mRNA-1	TGACG-motif	TGACG	924	944	5	949	969	+	Hordeum vulgare	MeJA-responsiveness
maker-Contig1121-snap-gene-0.54-mRNA-1	TGACG-motif	TGACG	927	947	5	952	972	-	Hordeum vulgare	MeJA-responsiveness
maker-Contig1121-snap-gene-0.54-mRNA-1	TGACG-motif	TGACG	964	984	5	989	1009	-	Hordeum vulgare	MeJA-responsiveness
maker-Contig1121-snap-gene-0.54-mRNA-1	CGTCA-motif	CGTCA	924	944	5	949	969	-	Hordeum vulgare	MeJA-responsiveness
maker-Contig1121-snap-gene-0.54-mRNA-1	CGTCA-motif	CGTCA	927	947	5	952	972	+	Hordeum vulgare	MeJA-responsiveness
maker-Contig1121-snap-gene-0.54-mRNA-1	CGTCA-motif	CGTCA	964	984	5	989	1009	+	Hordeum vulgare	MeJA-responsiveness
rna-MERR_LOCUS3601	CGTCA-motif	CGTCA	271	291	5	296	316	-	Hordeum vulgare	MeJA-responsiveness
rna-MERR_LOCUS3601	TGACG-motif	TGACG	271	291	5	296	316	+	Hordeum vulgare	MeJA-responsiveness
rna-MERR_LOCUS3983	TGACG-motif	TGACG	294	314	5	319	339	+	Hordeum vulgare	MeJA-responsiveness
rna-MERR_LOCUS3983	CGTCA-motif	CGTCA	294	314	5	319	339	-	Hordeum vulgare	MeJA-responsiveness
Cagra.0690s0007.1.p	CGTCA-motif	CGTCA	180	200	5	205	225	-	Hordeum vulgare	MeJA-responsiveness
Cagra.0690s0007.1.p	CGTCA-motif	CGTCA	905	925	5	930	950	-	Hordeum vulgare	MeJA-responsiveness
Cagra.0690s0007.1.p	CGTCA-motif	CGTCA	908	928	5	933	953	+	Hordeum vulgare	MeJA-responsiveness
Cagra.0690s0007.1.p	CGTCA-motif	CGTCA	957	977	5	982	1002	+	Hordeum vulgare	MeJA-responsiveness
Cagra.0690s0007.1.p	TGACG-motif	TGACG	180	200	5	205	225	+	Hordeum vulgare	MeJA-responsiveness
Cagra.0690s0007.1.p	TGACG-motif	TGACG	905	925	5	930	950	+	Hordeum vulgare	MeJA-responsiveness
Cagra.0690s0007.1.p	TGACG-motif	TGACG	908	928	5	933	953	-	Hordeum vulgare	MeJA-responsiveness
Cagra.0690s0007.1.p	TGACG-motif	TGACG	957	977	5	982	1002	-	Hordeum vulgare	MeJA-responsiveness
KFK38704.1	CGTCA-motif	CGTCA	873	893	5	898	918	-	Hordeum vulgare	MeJA-responsiveness
KFK38704.1	CGTCA-motif	CGTCA	876	896	5	901	921	+	Hordeum vulgare	MeJA-responsiveness
KFK38704.1	TGACG-motif	TGACG	873	893	5	898	918	+	Hordeum vulgare	MeJA-responsiveness
KFK38704.1	TGACG-motif	TGACG	876	896	5	901	921	-	Hordeum vulgare	MeJA-responsiveness
Rs229050	TGACG-motif	TGACG	208	228	5	233	253	-	Hordeum vulgare	MeJA-responsiveness
Rs229050	TGACG-motif	TGACG	1414	1434	5	1439	1459	-	Hordeum vulgare	MeJA-responsiveness
Rs229050	TGACG-motif	TGACG	1491	1511	5	1516	1536	+	Hordeum vulgare	MeJA-responsiveness
Rs229050	CGTCA-motif	CGTCA	208	228	5	233	253	+	Hordeum vulgare	MeJA-responsiveness
Rs229050	CGTCA-motif	CGTCA	1414	1434	5	1439	1459	+	Hordeum vulgare	MeJA-responsiveness
Rs229050	CGTCA-motif	CGTCA	1491	1511	5	1516	1536	-	Hordeum vulgare	MeJA-responsiveness
SI_scaffold2431_72	CGTCA-motif	CGTCA	138	158	5	163	183	-	Hordeum vulgare	MeJA-responsiveness
SI_scaffold2431_72	CGTCA-motif	CGTCA	464	484	5	489	509	+	Hordeum vulgare	MeJA-responsiveness
SI_scaffold2431_72	CGTCA-motif	CGTCA	898	918	5	923	943	-	Hordeum vulgare	MeJA-responsiveness
SI_scaffold2431_72	CGTCA-motif	CGTCA	901	921	5	926	946	+	Hordeum vulgare	MeJA-responsiveness
SI_scaffold2431_72	CGTCA-motif	CGTCA	944	964	5	969	989	+	Hordeum vulgare	MeJA-responsiveness
SI_scaffold2431_72	CGTCA-motif	CGTCA	993	1013	5	1018	1038	-	Hordeum vulgare	MeJA-responsiveness
SI_scaffold2431_72	CGTCA-motif	CGTCA	1275	1295	5	1300	1320	-	Hordeum vulgare	MeJA-responsiveness
SI_scaffold2431_72	CGTCA-motif	CGTCA	1590	1610	5	1615	1635	+	Hordeum vulgare	MeJA-responsiveness
SI_scaffold2431_72	TGACG-motif	TGACG	138	158	5	163	183	+	Hordeum vulgare	MeJA-responsiveness
SI_scaffold2431_72	TGACG-motif	TGACG	464	484	5	489	509	-	Hordeum vulgare	MeJA-responsiveness
SI_scaffold2431_72	TGACG-motif	TGACG	898	918	5	923	943	+	Hordeum vulgare	MeJA-responsiveness
SI_scaffold2431_72	TGACG-motif	TGACG	901	921	5	926	946	-	Hordeum vulgare	MeJA-responsiveness
SI_scaffold2431_72	TGACG-motif	TGACG	944	964	5	969	989	-	Hordeum vulgare	MeJA-responsiveness
SI_scaffold2431_72	TGACG-motif	TGACG	993	1013	5	1018	1038	+	Hordeum vulgare	MeJA-responsiveness
SI_scaffold2431_72	TGACG-motif	TGACG	1275	1295	5	1300	1320	+	Hordeum vulgare	MeJA-responsiveness
SI_scaffold2431_72	TGACG-motif	TGACG	1590	1610	5	1615	1635	-	Hordeum vulgare	MeJA-responsiveness
Thlar.0016s0579.1	CGTCA-motif	CGTCA	204	224	5	229	249	-	Hordeum vulgare	MeJA-responsiveness
Thlar.0016s0579.1	CGTCA-motif	CGTCA	978	998	5	1003	1023	-	Hordeum vulgare	MeJA-responsiveness
Thlar.0016s0579.1	CGTCA-motif	CGTCA	981	1001	5	1006	1026	+	Hordeum vulgare	MeJA-responsiveness
Thlar.0016s0579.1	CGTCA-motif	CGTCA	1018	1038	5	1043	1063	+	Hordeum vulgare	MeJA-responsiveness
Thlar.0016s0579.1	TGACG-motif	TGACG	204	224	5	229	249	+	Hordeum vulgare	MeJA-responsiveness
Thlar.0016s0579.1	TGACG-motif	TGACG	978	998	5	1003	1023	+	Hordeum vulgare	MeJA-responsiveness
Thlar.0016s0579.1	TGACG-motif	TGACG	981	1001	5	1006	1026	-	Hordeum vulgare	MeJA-responsiveness
Thlar.0016s0579.1	TGACG-motif	TGACG	1018	1038	5	1043	1063	-	Hordeum vulgare	MeJA-responsiveness
c0005_01154	TGACG-motif	TGACG	153	173	5	178	198	+	Hordeum vulgare	MeJA-responsiveness
c0005_01154	TGACG-motif	TGACG	980	1000	5	1005	1025	+	Hordeum vulgare	MeJA-responsiveness
c0005_01154	TGACG-motif	TGACG	983	1003	5	1008	1028	-	Hordeum vulgare	MeJA-responsiveness
c0005_01154	TGACG-motif	TGACG	1023	1043	5	1048	1068	-	Hordeum vulgare	MeJA-responsiveness
c0005_01154	TGACG-motif	TGACG	1360	1380	5	1385	1405	+	Hordeum vulgare	MeJA-responsiveness
c0005_01154	TGACG-motif	TGACG	1708	1728	5	1733	1753	+	Hordeum vulgare	MeJA-responsiveness
c0005_01154	CGTCA-motif	CGTCA	153	173	5	178	198	-	Hordeum vulgare	MeJA-responsiveness
c0005_01154	CGTCA-motif	CGTCA	980	1000	5	1005	1025	-	Hordeum vulgare	MeJA-responsiveness
c0005_01154	CGTCA-motif	CGTCA	983	1003	5	1008	1028	+	Hordeum vulgare	MeJA-responsiveness
c0005_01154	CGTCA-motif	CGTCA	1023	1043	5	1048	1068	+	Hordeum vulgare	MeJA-responsiveness
c0005_01154	CGTCA-motif	CGTCA	1360	1380	5	1385	1405	-	Hordeum vulgare	MeJA-responsiveness
c0005_01154	CGTCA-motif	CGTCA	1708	1728	5	1733	1753	-	Hordeum vulgare	MeJA-responsiveness
Sar05g51120R	TGACG-motif	TGACG	487	507	5	512	532	+	Hordeum vulgare	MeJA-responsiveness
Sar05g51120R	TGACG-motif	TGACG	490	510	5	515	535	-	Hordeum vulgare	MeJA-responsiveness
Sar05g51120R	CGTCA-motif	CGTCA	487	507	5	512	532	-	Hordeum vulgare	MeJA-responsiveness
Sar05g51120R	CGTCA-motif	CGTCA	490	510	5	515	535	+	Hordeum vulgare	MeJA-responsiveness
Thhalv10022057m	CGTCA-motif	CGTCA	948	968	5	973	993	-	Hordeum vulgare	MeJA-responsiveness
Thhalv10022057m	CGTCA-motif	CGTCA	951	971	5	976	996	+	Hordeum vulgare	MeJA-responsiveness
Thhalv10022057m	CGTCA-motif	CGTCA	988	1008	5	1013	1033	+	Hordeum vulgare	MeJA-responsiveness
Thhalv10022057m	CGTCA-motif	CGTCA	1851	1871	5	1876	1896	+	Hordeum vulgare	MeJA-responsiveness
Thhalv10022057m	TGACG-motif	TGACG	948	968	5	973	993	+	Hordeum vulgare	MeJA-responsiveness
Thhalv10022057m	TGACG-motif	TGACG	951	971	5	976	996	-	Hordeum vulgare	MeJA-responsiveness
Thhalv10022057m	TGACG-motif	TGACG	988	1008	5	1013	1033	-	Hordeum vulgare	MeJA-responsiveness
Thhalv10022057m	TGACG-motif	TGACG	1851	1871	5	1876	1896	-	Hordeum vulgare	MeJA-responsiveness
A01p40070.1_BnaDAR	TCA-element	CCATCTTTTT	1399	1419	9	1428	1448	-	Nicotiana tabacum	salicylic acid responsiveness
A01p40070.1_BnaDAR	TCA-element	CCATCTTTTT	1955	1975	9	1984	2004	+	Nicotiana tabacum	salicylic acid responsiveness
A05p35900.1_BnaDAR	TCA-element	CCATCTTTTT	98	118	9	127	147	-	Nicotiana tabacum	salicylic acid responsiveness
AL3G25450.t1	TCA-element	TCAGAAGAGG	1527	1547	9	1556	1576	-	Brassica oleracea	salicylic acid responsiveness
BcaB01g00389	TCA-element	CCATCTTTTT	627	647	9	656	676	-	Nicotiana tabacum	salicylic acid responsiveness
BcaB04g20988	TCA-element	CCATCTTTTT	828	848	9	857	877	+	Nicotiana tabacum	salicylic acid responsiveness
BcaB04g20988	TCA-element	TCAGAAGAGG	1213	1233	9	1242	1262	+	Brassica oleracea	salicylic acid responsiveness
BjuA01g06100S	TCA-element	CCATCTTTTT	1164	1184	9	1193	1213	-	Nicotiana tabacum	salicylic acid responsiveness
BjuA01g06100S	TCA-element	TCAGAAGAGG	1244	1264	9	1273	1293	-	Brassica oleracea	salicylic acid responsiveness
BjuB08g08090S	TCA-element	CCATCTTTTT	5	25	9	34	54	-	Nicotiana tabacum	salicylic acid responsiveness
BniB07g055510.2N.1	TCA-element	CCATCTTTTT	184	204	9	213	233	+	Nicotiana tabacum	salicylic acid responsiveness
BniB08g066220.2N.1	TCA-element	CCATCTTTTT	632	652	9	661	681	-	Nicotiana tabacum	salicylic acid responsiveness
BolC1t05098H	TCA-element	CCATCTTTTT	805	825	9	834	854	+	Nicotiana tabacum	salicylic acid responsiveness
Bostr.3640s0147.1	TCA-element	CCATCTTTTT	1103	1123	9	1132	1152	-	Nicotiana tabacum	salicylic acid responsiveness
BraA01g039360.3.5C.1	TCA-element	CCATCTTTTT	637	657	9	666	686	+	Nicotiana tabacum	salicylic acid responsiveness
C01p51550.1_BnaDAR	TCA-element	CCATCTTTTT	808	828	9	837	857	+	Nicotiana tabacum	salicylic acid responsiveness
C01p51550.1_BnaDAR	TCA-element	TCAGAAGAGG	1196	1216	9	1225	1245	+	Brassica oleracea	salicylic acid responsiveness
Csa01g015840.1	TCA-element	TCAGAAGAGG	671	691	9	700	720	-	Brassica oleracea	salicylic acid responsiveness
LA_scaffold1148_19	TCA-element	CCATCTTTTT	1833	1853	9	1862	1882	-	Nicotiana tabacum	salicylic acid responsiveness
Sal11g18520L	TCA-element	CCATCTTTTT	478	498	9	507	527	+	Nicotiana tabacum	salicylic acid responsiveness
Sal11g18520L	TCA-element	CCATCTTTTT	1840	1860	10	1870	1890	-	Nicotiana tabacum	salicylic acid responsiveness
evm.model.scaffold191.42	TCA-element	CCATCTTTTT	888	908	9	917	937	+	Nicotiana tabacum	salicylic acid responsiveness
maker-Contig1121-snap-gene-0.54-mRNA-1	TCA-element	CCATCTTTTT	1447	1467	9	1476	1496	-	Nicotiana tabacum	salicylic acid responsiveness
maker-Contig1121-snap-gene-0.54-mRNA-1	TCA-element	CCATCTTTTT	1471	1491	9	1500	1520	+	Nicotiana tabacum	salicylic acid responsiveness
KFK38704.1	TCA-element	CCATCTTTTT	1719	1739	10	1749	1769	+	Nicotiana tabacum	salicylic acid responsiveness
Rs229050	TCA-element	TCAGAAGAGG	41	61	9	70	90	+	Brassica oleracea	salicylic acid responsiveness
c0005_01154	TCA-element	CCATCTTTTT	1822	1842	9	1851	1871	-	Nicotiana tabacum	salicylic acid responsiveness
AA_scaffold6320_9	CAT-box	GCCACT	-19	1	6	7	27	-	Arabidopsis thaliana	meristem expression
AL3G25450.t1	CAT-box	GCCACT	1200	1220	6	1226	1246	-	Arabidopsis thaliana	meristem expression
BcaB04g20988	CAT-box	GCCACT	1443	1463	6	1469	1489	+	Arabidopsis thaliana	meristem expression
BjuA01g06100S	CAT-box	GCCACT	1826	1846	6	1852	1872	-	Arabidopsis thaliana	meristem expression
BniB01g051660.2N.1	CAT-box	GCCACT	1324	1344	6	1350	1370	+	Arabidopsis thaliana	meristem expression
BolC1t05098H	CAT-box	GCCACT	1443	1463	6	1469	1489	+	Arabidopsis thaliana	meristem expression
BraA01g039360.3.5C.1	CAT-box	GCCACT	1076	1096	6	1102	1122	+	Arabidopsis thaliana	meristem expression
C01p51550.1_BnaDAR	CAT-box	GCCACT	1443	1463	6	1469	1489	+	Arabidopsis thaliana	meristem expression
Csa15g017660.1	CAT-box	GCCACT	1905	1925	6	1931	1951	-	Arabidopsis thaliana	meristem expression
Csa19g018880.1	CAT-box	GCCACT	1904	1924	6	1930	1950	-	Arabidopsis thaliana	meristem expression
OV10G011380.1	CAT-box	GCCACT	443	463	6	469	489	+	Arabidopsis thaliana	meristem expression
OV10G011380.1	CAT-box	GCCACT	984	1004	6	1010	1030	+	Arabidopsis thaliana	meristem expression
Sal11g18520L	CAT-box	GCCACT	858	878	6	884	904	+	Arabidopsis thaliana	meristem expression
evm.model.scaffold191.42	CAT-box	GCCACT	1007	1027	6	1033	1053	+	Arabidopsis thaliana	meristem expression
g05651.t1	CAT-box	GCCACT	1804	1824	6	1830	1850	+	Arabidopsis thaliana	meristem expression
Sar05g51120R	CAT-box	GCCACT	1050	1070	6	1076	1096	+	Arabidopsis thaliana	meristem expression
Thhalv10022057m	CAT-box	GCCACT	1609	1629	6	1635	1655	+	Arabidopsis thaliana	meristem expression
