# Supplementary material for: Molecular evolution analysis of MYB5 in Brassicaceae with specific focus on seed coat color of Brassica napus
Source: BMC Plant Biol. 2024 Jan 16;24:52. doi: 10.1186/s12870-023-04718-6 (PMC10790415; doi:10.1186/s12870-023-04718-6)
Supplement: Supplementary file 4 — Additional file 4: Supplementary Table 4. Selection pressure analysis of MYB5. [file 12870_2023_4718_MOESM4_ESM.xlsx]

## Sheet: Supplementary Table S4
Selection pressure analysis of MYB5
Seq_1	Seq_2	Ka	Ks	Ka_Ks
Csa01g015840.1	Csa19g018880.1	0.0167511	0.0178226	0.939879
Csa19g018880.1	Csa01g015840.1	0.0167511	0.0178226	0.939879
BOERETT00020328	Bostr.3640s0147.1	0.00510061	0.00594651	0.857749
Bostr.3640s0147.1	BOERETT00020328	0.00510061	0.00594651	0.857749
BniB08g066220.2N.1	Sar01g38320R	0.0765808	0.125776	0.608869
Sar01g38320R	BniB08g066220.2N.1	0.0765808	0.125776	0.608869
BcaB01g00389	Sar01g38320R	0.074709	0.125498	0.5953
Sar01g38320R	BcaB01g00389	0.074709	0.125498	0.5953
BjuB08g08090S	Sar01g38320R	0.0679132	0.114607	0.592573
Sar01g38320R	BjuB08g08090S	0.0679132	0.114607	0.592573
BcaB06g25457	BniB08g066220.2N.1	0.0757367	0.128675	0.588591
BniB08g066220.2N.1	BcaB06g25457	0.0757367	0.128675	0.588591
BjuB08g08090S	BcaB06g25457	0.0700525	0.121301	0.577509
BcaB06g25457	BjuB08g08090S	0.0700525	0.121301	0.577509
BcaB01g00389	BcaB06g25457	0.0738637	0.128391	0.575301
BcaB06g25457	BcaB01g00389	0.0738637	0.128391	0.575301
BjuA05g31020S	A05p35900.1_BnaDAR	0.00337411	0.00587375	0.574439
A05p35900.1_BnaDAR	BjuA05g31020S	0.00337411	0.00587375	0.574439
BcaB06g25457	BniB01g051660.2N.1	0.00338601	0.00590554	0.573361
BniB01g051660.2N.1	BcaB06g25457	0.00338601	0.00590554	0.573361
BjuB08g08090S	BniB08g066220.2N.1	0.00359713	0.00628935	0.57194
BniB08g066220.2N.1	BjuB08g08090S	0.00359713	0.00628935	0.57194
BjuB08g08090S	Sal11g18520L	0.0852922	0.164356	0.518949
Sal11g18520L	BjuB08g08090S	0.0852922	0.164356	0.518949
BniB01g051660.2N.1	BniB08g066220.2N.1	0.0709728	0.139396	0.509145
BniB08g066220.2N.1	BniB01g051660.2N.1	0.0709728	0.139396	0.509145
BniB08g066220.2N.1	Rs229050	0.0849747	0.168776	0.503476
Rs229050	BniB08g066220.2N.1	0.0849747	0.168776	0.503476
Csa19g018880.1	Cagra.0690s0007.1.p	0.0813638	0.16218	0.501688
Cagra.0690s0007.1.p	Csa19g018880.1	0.0813638	0.16218	0.501688
BcaB01g00389	BniB01g051660.2N.1	0.0691084	0.139087	0.49687
BniB01g051660.2N.1	BcaB01g00389	0.0691084	0.139087	0.49687
Csa15g017660.1	Cagra.0690s0007.1.p	0.0791728	0.160303	0.493894
Cagra.0690s0007.1.p	Csa15g017660.1	0.0791728	0.160303	0.493894
BcaB01g00389	Rs229050	0.0830724	0.168395	0.493318
Rs229050	BcaB01g00389	0.0830724	0.168395	0.493318
BjuB08g08090S	BniB01g051660.2N.1	0.0650607	0.132518	0.490959
BniB01g051660.2N.1	BjuB08g08090S	0.0650607	0.132518	0.490959
BjuB01g07980S	BniB08g066220.2N.1	0.0719277	0.150419	0.478183
BniB08g066220.2N.1	BjuB01g07980S	0.0719277	0.150419	0.478183
BjuB08g08090S	A01p40070.1_BnaDAR	0.0917757	0.193465	0.47438
A01p40070.1_BnaDAR	BjuB08g08090S	0.0917757	0.193465	0.47438
BjuB01g07980S	BcaB01g00389	0.0700615	0.150083	0.466817
BcaB01g00389	BjuB01g07980S	0.0700615	0.150083	0.466817
BjuB08g08090S	BjuB01g07980S	0.0660609	0.144049	0.4586
BjuB01g07980S	BjuB08g08090S	0.0660609	0.144049	0.4586
BjuB08g08090S	BraA01g039360.3.5C.1	0.0917757	0.201684	0.455047
BjuB08g08090S	BjuA01g06100S	0.0917757	0.201684	0.455047
BjuA01g06100S	BjuB08g08090S	0.0917757	0.201684	0.455047
BraA01g039360.3.5C.1	BjuB08g08090S	0.0917757	0.201684	0.455047
BjuB08g08090S	Rs229050	0.077576	0.171871	0.451361
Rs229050	BjuB08g08090S	0.077576	0.171871	0.451361
Csa19g018880.1	Carub.0003s1302.1	0.0720272	0.162621	0.442914
Carub.0003s1302.1	Csa19g018880.1	0.0720272	0.162621	0.442914
BniB08g066220.2N.1	Sal11g18520L	0.0920487	0.20932	0.43975
Sal11g18520L	BniB08g066220.2N.1	0.0920487	0.20932	0.43975
BcaNung06232	BniB08g066220.2N.1	0.0761408	0.1746	0.436086
C05p54330.1_BnaDAR	BniB08g066220.2N.1	0.0761408	0.1746	0.436086
BniB08g066220.2N.1	BolC5t34101H	0.0761408	0.1746	0.436086
BniB08g066220.2N.1	C05p54330.1_BnaDAR	0.0761408	0.1746	0.436086
BniB08g066220.2N.1	BcaNung06232	0.0761408	0.1746	0.436086
BolC5t34101H	BniB08g066220.2N.1	0.0761408	0.1746	0.436086
BcaB06g25457	Sar01g38320R	0.0239883	0.0552397	0.434259
Sar01g38320R	BcaB06g25457	0.0239883	0.0552397	0.434259
Csa15g017660.1	Carub.0003s1302.1	0.0697972	0.160743	0.434216
Carub.0003s1302.1	Csa15g017660.1	0.0697972	0.160743	0.434216
BcaB01g00389	Sal11g18520L	0.0901851	0.208832	0.431855
Sal11g18520L	BcaB01g00389	0.0901851	0.208832	0.431855
A01p40070.1_BnaDAR	OV01G036000.1	0.0880252	0.205297	0.428769
OV01G036000.1	A01p40070.1_BnaDAR	0.0880252	0.205297	0.428769
BjuB07g46240S	Sar01g38320R	0.128093	0.300167	0.42674
Sar01g38320R	BjuB07g46240S	0.128093	0.300167	0.42674
Thhalv10022057m	OV10G011380.1	0.118723	0.278314	0.426578
OV10G011380.1	Thhalv10022057m	0.118723	0.278314	0.426578
BcaB01g00389	BolC5t34101H	0.07428	0.174209	0.426385
BcaB01g00389	C05p54330.1_BnaDAR	0.07428	0.174209	0.426385
BcaB01g00389	BcaNung06232	0.07428	0.174209	0.426385
BcaNung06232	BcaB01g00389	0.07428	0.174209	0.426385
C05p54330.1_BnaDAR	BcaB01g00389	0.07428	0.174209	0.426385
BolC5t34101H	BcaB01g00389	0.07428	0.174209	0.426385
BjuB08g08090S	Thlar.0016s0579.1	0.0778524	0.183872	0.423406
Thlar.0016s0579.1	BjuB08g08090S	0.0778524	0.183872	0.423406
Sal11g18520L	Sar01g38320R	0.10993	0.264439	0.415711
Sar01g38320R	Sal11g18520L	0.10993	0.264439	0.415711
BniB08g066220.2N.1	Thlar.0016s0579.1	0.0866422	0.208838	0.414876
Thlar.0016s0579.1	BniB08g066220.2N.1	0.0866422	0.208838	0.414876
BjuA05g31020S	BniB08g066220.2N.1	0.0770838	0.186135	0.414129
BniB08g066220.2N.1	BjuA05g31020S	0.0770838	0.186135	0.414129
BjuB08g08090S	BolC1t05098H	0.0909479	0.220876	0.411761
BolC1t05098H	BjuB08g08090S	0.0909479	0.220876	0.411761
A01p40070.1_BnaDAR	Thhalv10022057m	0.102829	0.251805	0.408367
Thhalv10022057m	A01p40070.1_BnaDAR	0.102829	0.251805	0.408367
BjuB08g08090S	BolC5t34101H	0.0724718	0.177819	0.407558
BjuB08g08090S	C05p54330.1_BnaDAR	0.0724718	0.177819	0.407558
BjuB08g08090S	BcaNung06232	0.0724718	0.177819	0.407558
BcaNung06232	BjuB08g08090S	0.0724718	0.177819	0.407558
C05p54330.1_BnaDAR	BjuB08g08090S	0.0724718	0.177819	0.407558
BolC5t34101H	BjuB08g08090S	0.0724718	0.177819	0.407558
BcaB01g00389	Thlar.0016s0579.1	0.0847153	0.208346	0.406608
Thlar.0016s0579.1	BcaB01g00389	0.0847153	0.208346	0.406608
BolC5t34101H	Sar01g38320R	0.0437494	0.107676	0.406304
Sar01g38320R	BolC5t34101H	0.0437494	0.107676	0.406304
BjuA05g31020S	BcaB01g00389	0.0752215	0.185714	0.40504
BcaB01g00389	BjuA05g31020S	0.0752215	0.185714	0.40504
BcaNung06232	Sar01g38320R	0.0426325	0.10538	0.404559
C05p54330.1_BnaDAR	Sar01g38320R	0.0426325	0.10538	0.404559
Sar01g38320R	C05p54330.1_BnaDAR	0.0426325	0.10538	0.404559
Sar01g38320R	BcaNung06232	0.0426325	0.10538	0.404559
BjuB08g08090S	Sar05g51120R	0.0907744	0.224798	0.403804
Sar05g51120R	BjuB08g08090S	0.0907744	0.224798	0.403804
BcaB06g25457	BolC5t34101H	0.0401404	0.100149	0.400808
BolC5t34101H	BcaB06g25457	0.0401404	0.100149	0.400808
BjuB08g08090S	C01p51550.1_BnaDAR	0.0888159	0.22182	0.400397
BjuB08g08090S	BcaB04g20988	0.0888159	0.22182	0.400397
BcaB04g20988	BjuB08g08090S	0.0888159	0.22182	0.400397
C01p51550.1_BnaDAR	BjuB08g08090S	0.0888159	0.22182	0.400397
A01p40070.1_BnaDAR	Sar01g38320R	0.101434	0.253423	0.400256
Sar01g38320R	A01p40070.1_BnaDAR	0.101434	0.253423	0.400256
A05p35900.1_BnaDAR	BniB08g066220.2N.1	0.0771655	0.193086	0.399642
BniB08g066220.2N.1	A05p35900.1_BnaDAR	0.0771655	0.193086	0.399642
BniB08g066220.2N.1	Sar05g51120R	0.0961872	0.240952	0.399196
Sar05g51120R	BniB08g066220.2N.1	0.0961872	0.240952	0.399196
BcaB06g25457	C05p54330.1_BnaDAR	0.0391166	0.0980341	0.399011
BcaB06g25457	BcaNung06232	0.0391166	0.0980341	0.399011
BcaNung06232	BcaB06g25457	0.0391166	0.0980341	0.399011
C05p54330.1_BnaDAR	BcaB06g25457	0.0391166	0.0980341	0.399011
Rs229050	Sar01g38320R	0.0462103	0.115869	0.398816
Sar01g38320R	Rs229050	0.0462103	0.115869	0.398816
BjuA05g31020S	BjuB08g08090S	0.0714599	0.181952	0.39274
BjuB08g08090S	BjuA05g31020S	0.0714599	0.181952	0.39274
BcaB01g00389	Sar05g51120R	0.094224	0.240368	0.391999
Sar05g51120R	BcaB01g00389	0.094224	0.240368	0.391999
BcaB01g00389	A05p35900.1_BnaDAR	0.0753011	0.192649	0.390872
A05p35900.1_BnaDAR	BcaB01g00389	0.0753011	0.192649	0.390872
BniB01g051660.2N.1	Sar01g38320R	0.0239952	0.061573	0.389703
Sar01g38320R	BniB01g051660.2N.1	0.0239952	0.061573	0.389703
BjuA01g06100S	Sar01g38320R	0.102773	0.264753	0.388186
BraA01g039360.3.5C.1	Sar01g38320R	0.102773	0.264753	0.388186
Sar01g38320R	BraA01g039360.3.5C.1	0.102773	0.264753	0.388186
Sar01g38320R	BjuA01g06100S	0.102773	0.264753	0.388186
BcaB01g00389	A01p40070.1_BnaDAR	0.0949016	0.246378	0.385187
A01p40070.1_BnaDAR	BcaB01g00389	0.0949016	0.246378	0.385187
A01p40070.1_BnaDAR	BniB08g066220.2N.1	0.0948439	0.246963	0.384041
BniB08g066220.2N.1	A01p40070.1_BnaDAR	0.0948439	0.246963	0.384041
Csa01g015840.1	Cagra.0690s0007.1.p	0.0585024	0.153044	0.382259
Cagra.0690s0007.1.p	Csa01g015840.1	0.0585024	0.153044	0.382259
BjuB08g08090S	A05p35900.1_BnaDAR	0.0715054	0.189616	0.377107
A05p35900.1_BnaDAR	BjuB08g08090S	0.0715054	0.189616	0.377107
Sal11g18520L	Sar05g51120R	0.062856	0.166835	0.376756
Sar05g51120R	Sal11g18520L	0.062856	0.166835	0.376756
BniB01g051660.2N.1	BolC5t34101H	0.0401523	0.106977	0.375336
BolC5t34101H	BniB01g051660.2N.1	0.0401523	0.106977	0.375336
BcaNung06232	BniB01g051660.2N.1	0.039128	0.10471	0.373678
C05p54330.1_BnaDAR	BniB01g051660.2N.1	0.039128	0.10471	0.373678
BniB01g051660.2N.1	C05p54330.1_BnaDAR	0.039128	0.10471	0.373678
BniB01g051660.2N.1	BcaNung06232	0.039128	0.10471	0.373678
BjuA01g06100S	BcaB01g00389	0.0958896	0.258829	0.370475
BcaB01g00389	BraA01g039360.3.5C.1	0.0958896	0.258829	0.370475
BcaB01g00389	BjuA01g06100S	0.0958896	0.258829	0.370475
BraA01g039360.3.5C.1	BcaB01g00389	0.0958896	0.258829	0.370475
BjuA01g06100S	BniB08g066220.2N.1	0.0958312	0.259448	0.369365
BniB08g066220.2N.1	BraA01g039360.3.5C.1	0.0958312	0.259448	0.369365
BniB08g066220.2N.1	BjuA01g06100S	0.0958312	0.259448	0.369365
BraA01g039360.3.5C.1	BniB08g066220.2N.1	0.0958312	0.259448	0.369365
BjuA01g06100S	Thhalv10022057m	0.10024	0.271477	0.369239
BraA01g039360.3.5C.1	Thhalv10022057m	0.10024	0.271477	0.369239
Thhalv10022057m	BraA01g039360.3.5C.1	0.10024	0.271477	0.369239
Thhalv10022057m	BjuA01g06100S	0.10024	0.271477	0.369239
BjuB07g46240S	BniB08g066220.2N.1	0.0861888	0.23395	0.368408
BniB08g066220.2N.1	BjuB07g46240S	0.0861888	0.23395	0.368408
BjuB07g46240S	OV10G011380.1	0.130567	0.354508	0.368305
OV10G011380.1	BjuB07g46240S	0.130567	0.354508	0.368305
BjuB08g08090S	OV10G011380.1	0.106447	0.290439	0.366503
OV10G011380.1	BjuB08g08090S	0.106447	0.290439	0.366503
BcaB04g20988	Thhalv10022057m	0.102286	0.279121	0.366457
C01p51550.1_BnaDAR	Thhalv10022057m	0.102286	0.279121	0.366457
Thhalv10022057m	C01p51550.1_BnaDAR	0.102286	0.279121	0.366457
Thhalv10022057m	BcaB04g20988	0.102286	0.279121	0.366457
BolC1t05098H	Thhalv10022057m	0.103375	0.282273	0.366225
Thhalv10022057m	BolC1t05098H	0.103375	0.282273	0.366225
Sar01g38320R	Sar05g51120R	0.0967533	0.265531	0.364377
Sar05g51120R	Sar01g38320R	0.0967533	0.265531	0.364377
BjuB08g08090S	BjuB07g46240S	0.0808012	0.222959	0.362404
BjuB07g46240S	BjuB08g08090S	0.0808012	0.222959	0.362404
OV01G036000.1	Sal11g18520L	0.092322	0.25581	0.3609
Sal11g18520L	OV01G036000.1	0.092322	0.25581	0.3609
BjuB07g46240S	BcaB01g00389	0.0835778	0.233186	0.358417
BcaB01g00389	BjuB07g46240S	0.0835778	0.233186	0.358417
BniB08g066220.2N.1	SI_scaffold2431_72	0.081695	0.228226	0.357957
SI_scaffold2431_72	BniB08g066220.2N.1	0.081695	0.228226	0.357957
Csa15g017660.1	Csa19g018880.1	0.0200256	0.0562444	0.356047
Csa19g018880.1	Csa15g017660.1	0.0200256	0.0562444	0.356047
BniB08g066220.2N.1	c0005_01154	0.0733162	0.206779	0.354562
c0005_01154	BniB08g066220.2N.1	0.0733162	0.206779	0.354562
BniB08g066220.2N.1	Thhalv10022057m	0.100256	0.28283	0.354473
Thhalv10022057m	BniB08g066220.2N.1	0.100256	0.28283	0.354473
BjuB08g08090S	Iin15402.t1	0.0688444	0.194268	0.354379
Iin15402.t1	BjuB08g08090S	0.0688444	0.194268	0.354379
A01p40070.1_BnaDAR	OV10G011380.1	0.104875	0.29621	0.354055
OV10G011380.1	A01p40070.1_BnaDAR	0.104875	0.29621	0.354055
BjuB08g08090S	SI_scaffold2431_72	0.0705075	0.19985	0.352803
SI_scaffold2431_72	BjuB08g08090S	0.0705075	0.19985	0.352803
BniB08g066220.2N.1	OV10G011380.1	0.111247	0.315946	0.352106
OV10G011380.1	BniB08g066220.2N.1	0.111247	0.315946	0.352106
BcaB01g00389	SI_scaffold2431_72	0.0798483	0.227689	0.35069
SI_scaffold2431_72	BcaB01g00389	0.0798483	0.227689	0.35069
BniB08g066220.2N.1	Iin15402.t1	0.0787392	0.225	0.349951
Iin15402.t1	BniB08g066220.2N.1	0.0787392	0.225	0.349951
BcaB01g00389	Thhalv10022057m	0.0983591	0.282144	0.348613
Thhalv10022057m	BcaB01g00389	0.0983591	0.282144	0.348613
BolC1t05098H	Sar01g38320R	0.101985	0.293386	0.347615
Sar01g38320R	BolC1t05098H	0.101985	0.293386	0.347615
BcaB01g00389	OV10G011380.1	0.109334	0.315154	0.346923
OV10G011380.1	BcaB01g00389	0.109334	0.315154	0.346923
BcaB01g00389	c0005_01154	0.0714826	0.206302	0.346494
c0005_01154	BcaB01g00389	0.0714826	0.206302	0.346494
BjuB08g08090S	c0005_01154	0.0607052	0.175379	0.346137
c0005_01154	BjuB08g08090S	0.0607052	0.175379	0.346137
BcaB01g00389	Iin15402.t1	0.0768054	0.224456	0.342184
Iin15402.t1	BcaB01g00389	0.0768054	0.224456	0.342184
Cagra.0690s0007.1.p	Carub.0003s1302.1	0.0100574	0.0294011	0.342076
Carub.0003s1302.1	Cagra.0690s0007.1.p	0.0100574	0.0294011	0.342076
OV10G011380.1	Sar01g38320R	0.108237	0.318955	0.33935
Sar01g38320R	OV10G011380.1	0.108237	0.318955	0.33935
BcaB04g20988	Sar01g38320R	0.0998905	0.29466	0.339002
C01p51550.1_BnaDAR	Sar01g38320R	0.0998905	0.29466	0.339002
Sar01g38320R	C01p51550.1_BnaDAR	0.0998905	0.29466	0.339002
Sar01g38320R	BcaB04g20988	0.0998905	0.29466	0.339002
OV10G011380.1	Sal11g18520L	0.106791	0.31509	0.33892
Sal11g18520L	OV10G011380.1	0.106791	0.31509	0.33892
BjuA01g06100S	OV01G036000.1	0.0845025	0.249794	0.338288
BraA01g039360.3.5C.1	OV01G036000.1	0.0845025	0.249794	0.338288
OV01G036000.1	BraA01g039360.3.5C.1	0.0845025	0.249794	0.338288
OV01G036000.1	BjuA01g06100S	0.0845025	0.249794	0.338288
BniB08g066220.2N.1	BolC1t05098H	0.0969976	0.287493	0.337391
BolC1t05098H	BniB08g066220.2N.1	0.0969976	0.287493	0.337391
Csa01g015840.1	Carub.0003s1302.1	0.050337	0.149847	0.335922
Carub.0003s1302.1	Csa01g015840.1	0.050337	0.149847	0.335922
BjuB01g07980S	BolC5t34101H	0.0401523	0.121046	0.331713
BolC5t34101H	BjuB01g07980S	0.0401523	0.121046	0.331713
OV10G011380.1	Sar05g51120R	0.124696	0.376026	0.331617
Sar05g51120R	OV10G011380.1	0.124696	0.376026	0.331617
BcaB01g00389	BolC1t05098H	0.0951044	0.286797	0.331608
BolC1t05098H	BcaB01g00389	0.0951044	0.286797	0.331608
Csa19g018880.1	CARHR088210.1	0.0938913	0.283998	0.330605
CARHR088210.1	Csa19g018880.1	0.0938913	0.283998	0.330605
BjuB08g08090S	Thhalv10022057m	0.0872272	0.263964	0.330451
Thhalv10022057m	BjuB08g08090S	0.0872272	0.263964	0.330451
BjuB01g07980S	C05p54330.1_BnaDAR	0.039128	0.118456	0.330315
BjuB01g07980S	BcaNung06232	0.039128	0.118456	0.330315
BcaNung06232	BjuB01g07980S	0.039128	0.118456	0.330315
C05p54330.1_BnaDAR	BjuB01g07980S	0.039128	0.118456	0.330315
Sar01g38320R	Thlar.0016s0579.1	0.0794076	0.240557	0.330099
Thlar.0016s0579.1	Sar01g38320R	0.0794076	0.240557	0.330099
BcaB04g20988	BniB08g066220.2N.1	0.094945	0.288718	0.32885
C01p51550.1_BnaDAR	BniB08g066220.2N.1	0.094945	0.288718	0.32885
BniB08g066220.2N.1	C01p51550.1_BnaDAR	0.094945	0.288718	0.32885
BniB08g066220.2N.1	BcaB04g20988	0.094945	0.288718	0.32885
BcaB06g25457	Thlar.0016s0579.1	0.0836671	0.255505	0.327458
Thlar.0016s0579.1	BcaB06g25457	0.0836671	0.255505	0.327458
BniB07g055510.2N.1	Sar01g38320R	0.10282	0.315251	0.326153
Sar01g38320R	BniB07g055510.2N.1	0.10282	0.315251	0.326153
BniB08g066220.2N.1	rna-MERR_LOCUS3983	0.118354	0.364951	0.324301
BniB08g066220.2N.1	rna-MERR_LOCUS3601	0.118354	0.364951	0.324301
rna-MERR_LOCUS3601	BniB08g066220.2N.1	0.118354	0.364951	0.324301
rna-MERR_LOCUS3983	BniB08g066220.2N.1	0.118354	0.364951	0.324301
BcaB01g00389	C01p51550.1_BnaDAR	0.0930577	0.288017	0.323098
BcaB01g00389	BcaB04g20988	0.0930577	0.288017	0.323098
BcaB04g20988	BcaB01g00389	0.0930577	0.288017	0.323098
C01p51550.1_BnaDAR	BcaB01g00389	0.0930577	0.288017	0.323098
Csa15g017660.1	OV10G011380.1	0.149164	0.462536	0.322492
OV10G011380.1	Csa15g017660.1	0.149164	0.462536	0.322492
BjuB08g08090S	rna-MERR_LOCUS3983	0.10895	0.338096	0.322245
BjuB08g08090S	rna-MERR_LOCUS3601	0.10895	0.338096	0.322245
rna-MERR_LOCUS3601	BjuB08g08090S	0.10895	0.338096	0.322245
rna-MERR_LOCUS3983	BjuB08g08090S	0.10895	0.338096	0.322245
BjuB01g07980S	Sar01g38320R	0.0239952	0.0745183	0.322004
Sar01g38320R	BjuB01g07980S	0.0239952	0.0745183	0.322004
Csa15g017660.1	CARHR088210.1	0.102038	0.317599	0.32128
CARHR088210.1	Csa15g017660.1	0.102038	0.317599	0.32128
BniB08g066220.2N.1	MIN04G2913.t1	0.116642	0.364038	0.32041
MIN04G2913.t1	BniB08g066220.2N.1	0.116642	0.364038	0.32041
BcaB01g00389	rna-MERR_LOCUS3983	0.116435	0.364023	0.319857
BcaB01g00389	rna-MERR_LOCUS3601	0.116435	0.364023	0.319857
rna-MERR_LOCUS3601	BcaB01g00389	0.116435	0.364023	0.319857
rna-MERR_LOCUS3983	BcaB01g00389	0.116435	0.364023	0.319857
BjuB08g08090S	OV01G036000.1	0.104547	0.327594	0.319135
OV01G036000.1	BjuB08g08090S	0.104547	0.327594	0.319135
BjuB08g08090S	BniB07g055510.2N.1	0.0776059	0.244685	0.317167
BniB07g055510.2N.1	BjuB08g08090S	0.0776059	0.244685	0.317167
MIN04G2913.t1	rna-MERR_LOCUS3983	0.107097	0.338427	0.316456
MIN04G2913.t1	rna-MERR_LOCUS3601	0.107097	0.338427	0.316456
rna-MERR_LOCUS3601	MIN04G2913.t1	0.107097	0.338427	0.316456
rna-MERR_LOCUS3983	MIN04G2913.t1	0.107097	0.338427	0.316456
CARHR088210.1	MIN04G2913.t1	0.0918688	0.29031	0.316451
MIN04G2913.t1	CARHR088210.1	0.0918688	0.29031	0.316451
BcaB01g00389	MIN04G2913.t1	0.114727	0.363112	0.315955
MIN04G2913.t1	BcaB01g00389	0.114727	0.363112	0.315955
BniB08g066220.2N.1	OV01G036000.1	0.117837	0.373025	0.315896
OV01G036000.1	BniB08g066220.2N.1	0.117837	0.373025	0.315896
OV10G011380.1	Thlar.0016s0579.1	0.0942586	0.299254	0.314978
Thlar.0016s0579.1	OV10G011380.1	0.0942586	0.299254	0.314978
BjuB07g46240S	c0005_01154	0.0687695	0.218933	0.314112
c0005_01154	BjuB07g46240S	0.0687695	0.218933	0.314112
BniB08g066220.2N.1	CARHR088210.1	0.122741	0.391211	0.313746
CARHR088210.1	BniB08g066220.2N.1	0.122741	0.391211	0.313746
BjuB07g46240S	A01p40070.1_BnaDAR	0.0611057	0.194788	0.313703
A01p40070.1_BnaDAR	BjuB07g46240S	0.0611057	0.194788	0.313703
BjuB07g46240S	OV01G036000.1	0.0950889	0.303774	0.313026
OV01G036000.1	BjuB07g46240S	0.0950889	0.303774	0.313026
BniB07g055510.2N.1	BniB08g066220.2N.1	0.081274	0.260617	0.311853
BniB08g066220.2N.1	BniB07g055510.2N.1	0.081274	0.260617	0.311853
Cagra.0690s0007.1.p	MIN04G2913.t1	0.125367	0.402792	0.311245
MIN04G2913.t1	Cagra.0690s0007.1.p	0.125367	0.402792	0.311245
BjuA01g06100S	OV10G011380.1	0.101959	0.328069	0.310787
BraA01g039360.3.5C.1	OV10G011380.1	0.101959	0.328069	0.310787
OV10G011380.1	BraA01g039360.3.5C.1	0.101959	0.328069	0.310787
OV10G011380.1	BjuA01g06100S	0.101959	0.328069	0.310787
BcaB01g00389	OV01G036000.1	0.115467	0.37185	0.31052
OV01G036000.1	BcaB01g00389	0.115467	0.37185	0.31052
BcaB06g25457	OV10G011380.1	0.0923675	0.297976	0.309983
OV10G011380.1	BcaB06g25457	0.0923675	0.297976	0.309983
BcaB01g00389	CARHR088210.1	0.120813	0.39018	0.309633
CARHR088210.1	BcaB01g00389	0.120813	0.39018	0.309633
BniB07g055510.2N.1	Sar05g51120R	0.0402719	0.130369	0.308908
Sar05g51120R	BniB07g055510.2N.1	0.0402719	0.130369	0.308908
BjuB08g08090S	MIN04G2913.t1	0.104693	0.339662	0.308226
MIN04G2913.t1	BjuB08g08090S	0.104693	0.339662	0.308226
BjuB08g08090S	CARHR088210.1	0.113624	0.37026	0.306876
CARHR088210.1	BjuB08g08090S	0.113624	0.37026	0.306876
BjuB07g46240S	Thhalv10022057m	0.0754563	0.246291	0.306371
Thhalv10022057m	BjuB07g46240S	0.0754563	0.246291	0.306371
BjuB07g46240S	BolC1t05098H	0.0573727	0.18745	0.306069
BolC1t05098H	BjuB07g46240S	0.0573727	0.18745	0.306069
BcaB01g00389	BniB07g055510.2N.1	0.0793527	0.259974	0.305233
BniB07g055510.2N.1	BcaB01g00389	0.0793527	0.259974	0.305233
Csa19g018880.1	OV10G011380.1	0.152938	0.501549	0.304931
OV10G011380.1	Csa19g018880.1	0.152938	0.501549	0.304931
BcaNung06232	Sal11g18520L	0.0808404	0.265323	0.304687
C05p54330.1_BnaDAR	Sal11g18520L	0.0808404	0.265323	0.304687
BolC5t34101H	Sal11g18520L	0.0808404	0.265323	0.304687
Sal11g18520L	BolC5t34101H	0.0808404	0.265323	0.304687
Sal11g18520L	C05p54330.1_BnaDAR	0.0808404	0.265323	0.304687
Sal11g18520L	BcaNung06232	0.0808404	0.265323	0.304687
OV10G011380.1	c0005_01154	0.0791152	0.259707	0.304632
c0005_01154	OV10G011380.1	0.0791152	0.259707	0.304632
A01p40070.1_BnaDAR	Thlar.0016s0579.1	0.0845835	0.277794	0.304483
Thlar.0016s0579.1	A01p40070.1_BnaDAR	0.0845835	0.277794	0.304483
Csa01g015840.1	CARHR088210.1	0.0898252	0.295778	0.303691
CARHR088210.1	Csa01g015840.1	0.0898252	0.295778	0.303691
OV01G036000.1	Sar05g51120R	0.0915804	0.302954	0.302291
Sar05g51120R	OV01G036000.1	0.0915804	0.302954	0.302291
BjuB07g46240S	Sal11g18520L	0.0391446	0.129753	0.301687
Sal11g18520L	BjuB07g46240S	0.0391446	0.129753	0.301687
Iin15402.t1	OV10G011380.1	0.0809181	0.268683	0.301165
OV10G011380.1	Iin15402.t1	0.0809181	0.268683	0.301165
Rs229050	Sal11g18520L	0.0858606	0.286164	0.30004
Sal11g18520L	Rs229050	0.0858606	0.286164	0.30004
BniB07g055510.2N.1	OV10G011380.1	0.105519	0.352269	0.299542
OV10G011380.1	BniB07g055510.2N.1	0.105519	0.352269	0.299542
Bostr.3640s0147.1	Csa19g018880.1	0.0462423	0.154729	0.29886
Csa19g018880.1	Bostr.3640s0147.1	0.0462423	0.154729	0.29886
g05651.t1	CARHR088210.1	0.0766244	0.256591	0.298624
CARHR088210.1	g05651.t1	0.0766244	0.256591	0.298624
SI_scaffold2431_72	Thlar.0016s0579.1	0.0544119	0.183719	0.296168
Thlar.0016s0579.1	SI_scaffold2431_72	0.0544119	0.183719	0.296168
BcaB06g25457	Rs229050	0.0416145	0.140566	0.29605
Rs229050	BcaB06g25457	0.0416145	0.140566	0.29605
BolC1t05098H	OV01G036000.1	0.081085	0.274376	0.295525
OV01G036000.1	BolC1t05098H	0.081085	0.274376	0.295525
BcaB04g20988	OV01G036000.1	0.0798094	0.270521	0.295021
C01p51550.1_BnaDAR	OV01G036000.1	0.0798094	0.270521	0.295021
OV01G036000.1	C01p51550.1_BnaDAR	0.0798094	0.270521	0.295021
OV01G036000.1	BcaB04g20988	0.0798094	0.270521	0.295021
BjuA05g31020S	Sal11g18520L	0.0808282	0.274264	0.29471
Sal11g18520L	BjuA05g31020S	0.0808282	0.274264	0.29471
BjuB07g46240S	Sar05g51120R	0.0447519	0.152002	0.294417
Sar05g51120R	BjuB07g46240S	0.0447519	0.152002	0.294417
BniB01g051660.2N.1	Thlar.0016s0579.1	0.0788347	0.268122	0.294026
Thlar.0016s0579.1	BniB01g051660.2N.1	0.0788347	0.268122	0.294026
BjuB07g46240S	C01p51550.1_BnaDAR	0.0547053	0.188486	0.290235
BjuB07g46240S	BcaB04g20988	0.0547053	0.188486	0.290235
BcaB04g20988	BjuB07g46240S	0.0547053	0.188486	0.290235
C01p51550.1_BnaDAR	BjuB07g46240S	0.0547053	0.188486	0.290235
OV10G011380.1	SI_scaffold2431_72	0.0885771	0.305246	0.290182
SI_scaffold2431_72	OV10G011380.1	0.0885771	0.305246	0.290182
BniB07g055510.2N.1	OV01G036000.1	0.0844085	0.29315	0.287937
OV01G036000.1	BniB07g055510.2N.1	0.0844085	0.29315	0.287937
Bostr.3640s0147.1	Csa01g015840.1	0.0416834	0.144789	0.28789
Csa01g015840.1	Bostr.3640s0147.1	0.0416834	0.144789	0.28789
Cagra.0690s0007.1.p	OV10G011380.1	0.146201	0.508745	0.287376
OV10G011380.1	Cagra.0690s0007.1.p	0.146201	0.508745	0.287376
Thhalv10022057m	Sar05g51120R	0.0820635	0.28591	0.287025
Sar05g51120R	Thhalv10022057m	0.0820635	0.28591	0.287025
A05p35900.1_BnaDAR	Sal11g18520L	0.080914	0.281922	0.287008
Sal11g18520L	A05p35900.1_BnaDAR	0.080914	0.281922	0.287008
Thhalv10022057m	Sal11g18520L	0.0751746	0.261934	0.286998
Sal11g18520L	Thhalv10022057m	0.0751746	0.261934	0.286998
BjuB08g08090S	BcaB01g00389	0.00179748	0.00627619	0.286398
BcaB01g00389	BjuB08g08090S	0.00179748	0.00627619	0.286398
Carub.0003s1302.1	MIN04G2913.t1	0.115385	0.404091	0.285542
MIN04G2913.t1	Carub.0003s1302.1	0.115385	0.404091	0.285542
MIN04G2913.t1	Thlar.0016s0579.1	0.0767363	0.268754	0.285526
Thlar.0016s0579.1	MIN04G2913.t1	0.0767363	0.268754	0.285526
MIN04G2913.t1	OV01G036000.1	0.104703	0.366775	0.28547
OV01G036000.1	MIN04G2913.t1	0.104703	0.366775	0.28547
BjuB01g07980S	Thlar.0016s0579.1	0.0788347	0.276864	0.284742
Thlar.0016s0579.1	BjuB01g07980S	0.0788347	0.276864	0.284742
BjuA05g31020S	Csa01g015840.1	0.140518	0.495171	0.283776
Csa01g015840.1	BjuA05g31020S	0.140518	0.495171	0.283776
AL3G25450.t1	CARHR088210.1	0.0813417	0.286767	0.283651
CARHR088210.1	AL3G25450.t1	0.0813417	0.286767	0.283651
BolC1t05098H	Csa19g018880.1	0.1299	0.457999	0.283624
Csa19g018880.1	BolC1t05098H	0.1299	0.457999	0.283624
BjuA05g31020S	BjuB01g07980S	0.0364497	0.129003	0.282548
BjuB01g07980S	BjuA05g31020S	0.0364497	0.129003	0.282548
BolC1t05098H	OV10G011380.1	0.101185	0.358527	0.282224
OV10G011380.1	BolC1t05098H	0.101185	0.358527	0.282224
BjuA01g06100S	BjuB07g46240S	0.0611057	0.216808	0.281842
BjuB07g46240S	BraA01g039360.3.5C.1	0.0611057	0.216808	0.281842
BjuB07g46240S	BjuA01g06100S	0.0611057	0.216808	0.281842
BraA01g039360.3.5C.1	BjuB07g46240S	0.0611057	0.216808	0.281842
BjuB01g07980S	Rs229050	0.0416271	0.147798	0.281649
BniB01g051660.2N.1	Rs229050	0.0416271	0.147798	0.281649
Rs229050	BniB01g051660.2N.1	0.0416271	0.147798	0.281649
Rs229050	BjuB01g07980S	0.0416271	0.147798	0.281649
BniB01g051660.2N.1	OV10G011380.1	0.0874956	0.311427	0.28095
OV10G011380.1	BniB01g051660.2N.1	0.0874956	0.311427	0.28095
rna-MERR_LOCUS3601	Sal11g18520L	0.0897663	0.320179	0.280363
rna-MERR_LOCUS3983	Sal11g18520L	0.0897663	0.320179	0.280363
Sal11g18520L	rna-MERR_LOCUS3983	0.0897663	0.320179	0.280363
Sal11g18520L	rna-MERR_LOCUS3601	0.0897663	0.320179	0.280363
A05p35900.1_BnaDAR	Csa01g015840.1	0.139639	0.498531	0.280101
Csa01g015840.1	A05p35900.1_BnaDAR	0.139639	0.498531	0.280101
BjuB07g46240S	BolC5t34101H	0.0860796	0.307523	0.279913
BjuB07g46240S	C05p54330.1_BnaDAR	0.0860796	0.307523	0.279913
BjuB07g46240S	BcaNung06232	0.0860796	0.307523	0.279913
BcaNung06232	BjuB07g46240S	0.0860796	0.307523	0.279913
C05p54330.1_BnaDAR	BjuB07g46240S	0.0860796	0.307523	0.279913
BolC5t34101H	BjuB07g46240S	0.0860796	0.307523	0.279913
BjuB07g46240S	Rs229050	0.0844695	0.303031	0.278749
Rs229050	BjuB07g46240S	0.0844695	0.303031	0.278749
BcaB06g25457	Sal11g18520L	0.0696493	0.250199	0.278376
Sal11g18520L	BcaB06g25457	0.0696493	0.250199	0.278376
Bostr.3640s0147.1	CARHR088210.1	0.0621014	0.223214	0.278214
CARHR088210.1	Bostr.3640s0147.1	0.0621014	0.223214	0.278214
BcaNung06232	Thlar.0016s0579.1	0.0758205	0.272543	0.278197
C05p54330.1_BnaDAR	Thlar.0016s0579.1	0.0758205	0.272543	0.278197
Thlar.0016s0579.1	C05p54330.1_BnaDAR	0.0758205	0.272543	0.278197
Thlar.0016s0579.1	BcaNung06232	0.0758205	0.272543	0.278197
BOERETT00020328	CARHR088210.1	0.0640294	0.230298	0.278028
CARHR088210.1	BOERETT00020328	0.0640294	0.230298	0.278028
Bostr.3640s0147.1	MIN04G2913.t1	0.0834942	0.300748	0.277622
MIN04G2913.t1	Bostr.3640s0147.1	0.0834942	0.300748	0.277622
BcaB04g20988	Csa19g018880.1	0.12772	0.460202	0.27753
C01p51550.1_BnaDAR	Csa19g018880.1	0.12772	0.460202	0.27753
Csa19g018880.1	C01p51550.1_BnaDAR	0.12772	0.460202	0.27753
Csa19g018880.1	BcaB04g20988	0.12772	0.460202	0.27753
BOERETT00020328	MIN04G2913.t1	0.0854985	0.308198	0.277414
MIN04G2913.t1	BOERETT00020328	0.0854985	0.308198	0.277414
Cagra.0690s0007.1.p	CARHR088210.1	0.101526	0.366399	0.27709
CARHR088210.1	Cagra.0690s0007.1.p	0.101526	0.366399	0.27709
Sal11g18520L	Thlar.0016s0579.1	0.0675954	0.244127	0.276886
Thlar.0016s0579.1	Sal11g18520L	0.0675954	0.244127	0.276886
A01p40070.1_BnaDAR	BniB07g055510.2N.1	0.0569865	0.205868	0.27681
BniB07g055510.2N.1	A01p40070.1_BnaDAR	0.0569865	0.205868	0.27681
Iin15402.t1	Sar01g38320R	0.0699944	0.253248	0.276387
Sar01g38320R	Iin15402.t1	0.0699944	0.253248	0.276387
maker-Contig1121-snap-gene-0.54-mRNA-1	Csa19g018880.1	0.0788432	0.286278	0.275408
Csa19g018880.1	maker-Contig1121-snap-gene-0.54-mRNA-1	0.0788432	0.286278	0.275408
BcaB04g20988	OV10G011380.1	0.09913	0.360143	0.275252
C01p51550.1_BnaDAR	OV10G011380.1	0.09913	0.360143	0.275252
OV10G011380.1	C01p51550.1_BnaDAR	0.09913	0.360143	0.275252
OV10G011380.1	BcaB04g20988	0.09913	0.360143	0.275252
BjuA05g31020S	OV10G011380.1	0.0939878	0.342488	0.274426
OV10G011380.1	BjuA05g31020S	0.0939878	0.342488	0.274426
Thhalv10022057m	Sar01g38320R	0.0842134	0.30716	0.274168
Sar01g38320R	Thhalv10022057m	0.0842134	0.30716	0.274168
A01p40070.1_BnaDAR	Csa19g018880.1	0.132168	0.482115	0.274142
Csa19g018880.1	A01p40070.1_BnaDAR	0.132168	0.482115	0.274142
A05p35900.1_BnaDAR	CARHR088210.1	0.116303	0.424989	0.273663
CARHR088210.1	A05p35900.1_BnaDAR	0.116303	0.424989	0.273663
BjuB01g07980S	OV10G011380.1	0.0874956	0.320788	0.272752
OV10G011380.1	BjuB01g07980S	0.0874956	0.320788	0.272752
OV01G036000.1	Sar01g38320R	0.0980988	0.35968	0.272739
Sar01g38320R	OV01G036000.1	0.0980988	0.35968	0.272739
BjuA05g31020S	CARHR088210.1	0.11249	0.41461	0.271315
CARHR088210.1	BjuA05g31020S	0.11249	0.41461	0.271315
BolC1t05098H	rna-MERR_LOCUS3983	0.0906096	0.334258	0.271077
BolC1t05098H	rna-MERR_LOCUS3601	0.0906096	0.334258	0.271077
rna-MERR_LOCUS3601	BolC1t05098H	0.0906096	0.334258	0.271077
rna-MERR_LOCUS3983	BolC1t05098H	0.0906096	0.334258	0.271077
BcaB06g25457	Thhalv10022057m	0.0898312	0.331459	0.271018
Thhalv10022057m	BcaB06g25457	0.0898312	0.331459	0.271018
Csa19g018880.1	Sal11g18520L	0.131514	0.488203	0.269385
Sal11g18520L	Csa19g018880.1	0.131514	0.488203	0.269385
Cagra.0690s0007.1.p	evm.model.scaffold20.498	0.131885	0.489614	0.269365
evm.model.scaffold20.498	Cagra.0690s0007.1.p	0.131885	0.489614	0.269365
BjuB01g07980S	A05p35900.1_BnaDAR	0.0364866	0.135561	0.269153
A05p35900.1_BnaDAR	BjuB01g07980S	0.0364866	0.135561	0.269153
A01p40070.1_BnaDAR	c0005_01154	0.0614222	0.228495	0.268812
c0005_01154	A01p40070.1_BnaDAR	0.0614222	0.228495	0.268812
Thhalv10022057m	OV01G036000.1	0.0857121	0.318878	0.268793
OV01G036000.1	Thhalv10022057m	0.0857121	0.318878	0.268793
BcaNung06232	CARHR088210.1	0.115523	0.430303	0.268469
C05p54330.1_BnaDAR	CARHR088210.1	0.115523	0.430303	0.268469
BolC5t34101H	CARHR088210.1	0.115523	0.430303	0.268469
CARHR088210.1	BolC5t34101H	0.115523	0.430303	0.268469
CARHR088210.1	C05p54330.1_BnaDAR	0.115523	0.430303	0.268469
CARHR088210.1	BcaNung06232	0.115523	0.430303	0.268469
OV01G036000.1	OV10G011380.1	0.0908188	0.338989	0.267911
OV10G011380.1	OV01G036000.1	0.0908188	0.338989	0.267911
CARHR088210.1	LA_scaffold1148_19	0.0670635	0.250682	0.267525
LA_scaffold1148_19	CARHR088210.1	0.0670635	0.250682	0.267525
BjuA05g31020S	BcaB06g25457	0.0364391	0.136222	0.267498
BcaB06g25457	BjuA05g31020S	0.0364391	0.136222	0.267498
KFK38704.1	BniB08g066220.2N.1	0.11582	0.433048	0.267453
BniB08g066220.2N.1	KFK38704.1	0.11582	0.433048	0.267453
BolC1t05098H	Thlar.0016s0579.1	0.0808193	0.30238	0.267277
Thlar.0016s0579.1	BolC1t05098H	0.0808193	0.30238	0.267277
evm.model.scaffold141.97	OV10G011380.1	0.147695	0.554137	0.266532
OV10G011380.1	evm.model.scaffold141.97	0.147695	0.554137	0.266532
Csa19g018880.1	LA_scaffold1148_19	0.102923	0.387375	0.265694
LA_scaffold1148_19	Csa19g018880.1	0.102923	0.387375	0.265694
BcaB06g25457	A01p40070.1_BnaDAR	0.0712105	0.268542	0.265175
A01p40070.1_BnaDAR	BcaB06g25457	0.0712105	0.268542	0.265175
BjuA05g31020S	Sar01g38320R	0.038164	0.144155	0.264744
Sar01g38320R	BjuA05g31020S	0.038164	0.144155	0.264744
BOERETT00020328	Csa19g018880.1	0.0435979	0.165046	0.264156
Csa19g018880.1	BOERETT00020328	0.0435979	0.165046	0.264156
Iin15402.t1	OV01G036000.1	0.0682915	0.258764	0.263914
OV01G036000.1	Iin15402.t1	0.0682915	0.258764	0.263914
BcaB04g20988	rna-MERR_LOCUS3983	0.0885787	0.335727	0.263842
BcaB04g20988	rna-MERR_LOCUS3601	0.0885787	0.335727	0.263842
C01p51550.1_BnaDAR	rna-MERR_LOCUS3983	0.0885787	0.335727	0.263842
C01p51550.1_BnaDAR	rna-MERR_LOCUS3601	0.0885787	0.335727	0.263842
rna-MERR_LOCUS3601	C01p51550.1_BnaDAR	0.0885787	0.335727	0.263842
rna-MERR_LOCUS3601	BcaB04g20988	0.0885787	0.335727	0.263842
rna-MERR_LOCUS3983	C01p51550.1_BnaDAR	0.0885787	0.335727	0.263842
rna-MERR_LOCUS3983	BcaB04g20988	0.0885787	0.335727	0.263842
BjuA01g06100S	Thlar.0016s0579.1	0.0816393	0.309508	0.263771
BraA01g039360.3.5C.1	Thlar.0016s0579.1	0.0816393	0.309508	0.263771
Thlar.0016s0579.1	BraA01g039360.3.5C.1	0.0816393	0.309508	0.263771
Thlar.0016s0579.1	BjuA01g06100S	0.0816393	0.309508	0.263771
MIN04G2913.t1	OV10G011380.1	0.115168	0.436901	0.263603
OV10G011380.1	MIN04G2913.t1	0.115168	0.436901	0.263603
Carub.0003s1302.1	OV10G011380.1	0.137735	0.522641	0.263537
OV10G011380.1	Carub.0003s1302.1	0.137735	0.522641	0.263537
KFK38704.1	BcaB01g00389	0.113792	0.431827	0.263512
BcaB01g00389	KFK38704.1	0.113792	0.431827	0.263512
evm.model.scaffold20.498	MIN04G2913.t1	0.114552	0.435002	0.263337
MIN04G2913.t1	evm.model.scaffold20.498	0.114552	0.435002	0.263337
BcaNung06232	Sar05g51120R	0.076372	0.291383	0.262101
C05p54330.1_BnaDAR	Sar05g51120R	0.076372	0.291383	0.262101
BolC5t34101H	Sar05g51120R	0.076372	0.291383	0.262101
Sar05g51120R	BolC5t34101H	0.076372	0.291383	0.262101
Sar05g51120R	C05p54330.1_BnaDAR	0.076372	0.291383	0.262101
Sar05g51120R	BcaNung06232	0.076372	0.291383	0.262101
CARHR088210.1	Sar05g51120R	0.109353	0.417288	0.262057
Sar05g51120R	CARHR088210.1	0.109353	0.417288	0.262057
A05p35900.1_BnaDAR	OV10G011380.1	0.093107	0.355477	0.261921
OV10G011380.1	A05p35900.1_BnaDAR	0.093107	0.355477	0.261921
BniB01g051660.2N.1	Sal11g18520L	0.0687227	0.2629	0.261402
Sal11g18520L	BniB01g051660.2N.1	0.0687227	0.2629	0.261402
A01p40070.1_BnaDAR	Sar05g51120R	0.0533068	0.203926	0.261402
Sar05g51120R	A01p40070.1_BnaDAR	0.0533068	0.203926	0.261402
A01p40070.1_BnaDAR	Sal11g18520L	0.0527381	0.201785	0.261358
Sal11g18520L	A01p40070.1_BnaDAR	0.0527381	0.201785	0.261358
BniB07g055510.2N.1	Sal11g18520L	0.0360863	0.138322	0.260887
Sal11g18520L	BniB07g055510.2N.1	0.0360863	0.138322	0.260887
Cagra.0690s0007.1.p	Thhalv10022057m	0.131692	0.505584	0.260476
Thhalv10022057m	Cagra.0690s0007.1.p	0.131692	0.505584	0.260476
Csa15g017660.1	LA_scaffold1148_19	0.104158	0.4	0.260394
LA_scaffold1148_19	Csa15g017660.1	0.104158	0.4	0.260394
AL3G25450.t1	OV10G011380.1	0.120276	0.462659	0.259966
OV10G011380.1	AL3G25450.t1	0.120276	0.462659	0.259966
BjuB01g07980S	Sal11g18520L	0.0706191	0.271698	0.259918
Sal11g18520L	BjuB01g07980S	0.0706191	0.271698	0.259918
KFK38704.1	Csa15g017660.1	0.130267	0.501538	0.259735
Csa15g017660.1	KFK38704.1	0.130267	0.501538	0.259735
BcaB04g20988	Thlar.0016s0579.1	0.0787669	0.303715	0.259345
C01p51550.1_BnaDAR	Thlar.0016s0579.1	0.0787669	0.303715	0.259345
Thlar.0016s0579.1	C01p51550.1_BnaDAR	0.0787669	0.303715	0.259345
Thlar.0016s0579.1	BcaB04g20988	0.0787669	0.303715	0.259345
KFK38704.1	Sal11g18520L	0.0991131	0.382323	0.259239
Sal11g18520L	KFK38704.1	0.0991131	0.382323	0.259239
MIN04G2913.t1	Sar01g38320R	0.0882289	0.340729	0.258941
Sar01g38320R	MIN04G2913.t1	0.0882289	0.340729	0.258941
BjuA01g06100S	Csa19g018880.1	0.129127	0.499058	0.258741
BraA01g039360.3.5C.1	Csa19g018880.1	0.129127	0.499058	0.258741
Csa19g018880.1	BraA01g039360.3.5C.1	0.129127	0.499058	0.258741
Csa19g018880.1	BjuA01g06100S	0.129127	0.499058	0.258741
A01p40070.1_BnaDAR	rna-MERR_LOCUS3983	0.0900946	0.348246	0.258709
A01p40070.1_BnaDAR	rna-MERR_LOCUS3601	0.0900946	0.348246	0.258709
rna-MERR_LOCUS3601	A01p40070.1_BnaDAR	0.0900946	0.348246	0.258709
rna-MERR_LOCUS3983	A01p40070.1_BnaDAR	0.0900946	0.348246	0.258709
BjuB07g46240S	Csa19g018880.1	0.123528	0.477858	0.258503
Csa19g018880.1	BjuB07g46240S	0.123528	0.477858	0.258503
BolC5t34101H	Thlar.0016s0579.1	0.0720278	0.27866	0.258479
Thlar.0016s0579.1	BolC5t34101H	0.0720278	0.27866	0.258479
Csa19g018880.1	MIN04G2913.t1	0.10182	0.394124	0.258346
MIN04G2913.t1	Csa19g018880.1	0.10182	0.394124	0.258346
A01p40070.1_BnaDAR	Csa15g017660.1	0.120106	0.465585	0.257969
Csa15g017660.1	A01p40070.1_BnaDAR	0.120106	0.465585	0.257969
Cagra.0690s0007.1.p	Sal11g18520L	0.127231	0.493663	0.257728
Sal11g18520L	Cagra.0690s0007.1.p	0.127231	0.493663	0.257728
A05p35900.1_BnaDAR	Csa19g018880.1	0.129254	0.501526	0.257721
Csa19g018880.1	A05p35900.1_BnaDAR	0.129254	0.501526	0.257721
BniB01g051660.2N.1	Thhalv10022057m	0.0888803	0.34528	0.257416
Thhalv10022057m	BniB01g051660.2N.1	0.0888803	0.34528	0.257416
BcaNung06232	Rs229050	0.0376086	0.146319	0.257032
C05p54330.1_BnaDAR	Rs229050	0.0376086	0.146319	0.257032
BolC5t34101H	Rs229050	0.0376086	0.146319	0.257032
Rs229050	BolC5t34101H	0.0376086	0.146319	0.257032
Rs229050	C05p54330.1_BnaDAR	0.0376086	0.146319	0.257032
Rs229050	BcaNung06232	0.0376086	0.146319	0.257032
BcaNung06232	OV10G011380.1	0.0901405	0.351057	0.256769
C05p54330.1_BnaDAR	OV10G011380.1	0.0901405	0.351057	0.256769
BolC5t34101H	OV10G011380.1	0.0901405	0.351057	0.256769
OV10G011380.1	BolC5t34101H	0.0901405	0.351057	0.256769
OV10G011380.1	C05p54330.1_BnaDAR	0.0901405	0.351057	0.256769
OV10G011380.1	BcaNung06232	0.0901405	0.351057	0.256769
OV01G036000.1	SI_scaffold2431_72	0.0726774	0.283413	0.256437
SI_scaffold2431_72	OV01G036000.1	0.0726774	0.283413	0.256437
BjuA01g06100S	BcaB06g25457	0.0721798	0.281575	0.256344
BcaB06g25457	BraA01g039360.3.5C.1	0.0721798	0.281575	0.256344
BcaB06g25457	BjuA01g06100S	0.0721798	0.281575	0.256344
BraA01g039360.3.5C.1	BcaB06g25457	0.0721798	0.281575	0.256344
BjuA05g31020S	Csa19g018880.1	0.129112	0.504029	0.25616
Csa19g018880.1	BjuA05g31020S	0.129112	0.504029	0.25616
BjuA05g31020S	Thlar.0016s0579.1	0.0719589	0.281492	0.255634
Thlar.0016s0579.1	BjuA05g31020S	0.0719589	0.281492	0.255634
rna-MERR_LOCUS3601	OV10G011380.1	0.106487	0.416795	0.255489
rna-MERR_LOCUS3983	OV10G011380.1	0.106487	0.416795	0.255489
OV10G011380.1	rna-MERR_LOCUS3983	0.106487	0.416795	0.255489
OV10G011380.1	rna-MERR_LOCUS3601	0.106487	0.416795	0.255489
BcaB06g25457	A05p35900.1_BnaDAR	0.0364761	0.142825	0.25539
A05p35900.1_BnaDAR	BcaB06g25457	0.0364761	0.142825	0.25539
OV10G011380.1	Rs229050	0.102394	0.401014	0.255338
Rs229050	OV10G011380.1	0.102394	0.401014	0.255338
KFK38704.1	MIN04G2913.t1	0.102585	0.402229	0.255041
MIN04G2913.t1	KFK38704.1	0.102585	0.402229	0.255041
evm.model.scaffold20.498	OV10G011380.1	0.157844	0.619391	0.254837
OV10G011380.1	evm.model.scaffold20.498	0.157844	0.619391	0.254837
Rs229050	SI_scaffold2431_72	0.0724116	0.284204	0.254787
SI_scaffold2431_72	Rs229050	0.0724116	0.284204	0.254787
BjuA05g31020S	BniB01g051660.2N.1	0.0364497	0.143213	0.254513
BniB01g051660.2N.1	BjuA05g31020S	0.0364497	0.143213	0.254513
LA_scaffold1148_19	MIN04G2913.t1	0.0904598	0.355521	0.254443
MIN04G2913.t1	LA_scaffold1148_19	0.0904598	0.355521	0.254443
BolC1t05098H	Csa15g017660.1	0.117824	0.463848	0.254015
Csa15g017660.1	BolC1t05098H	0.117824	0.463848	0.254015
Cagra.0690s0007.1.p	LA_scaffold1148_19	0.108529	0.4273	0.253989
LA_scaffold1148_19	Cagra.0690s0007.1.p	0.108529	0.4273	0.253989
BniB08g066220.2N.1	Csa19g018880.1	0.140438	0.553018	0.253949
Csa19g018880.1	BniB08g066220.2N.1	0.140438	0.553018	0.253949
BniB08g066220.2N.1	Cagra.0690s0007.1.p	0.143246	0.564633	0.253698
Cagra.0690s0007.1.p	BniB08g066220.2N.1	0.143246	0.564633	0.253698
A01p40070.1_BnaDAR	MIN04G2913.t1	0.104741	0.412909	0.253666
MIN04G2913.t1	A01p40070.1_BnaDAR	0.104741	0.412909	0.253666
maker-Contig1121-snap-gene-0.54-mRNA-1	Csa01g015840.1	0.0730656	0.288367	0.253377
Csa01g015840.1	maker-Contig1121-snap-gene-0.54-mRNA-1	0.0730656	0.288367	0.253377
A05p35900.1_BnaDAR	Sar01g38320R	0.039094	0.154474	0.253078
Sar01g38320R	A05p35900.1_BnaDAR	0.039094	0.154474	0.253078
BolC1t05098H	Sal11g18520L	0.0546738	0.21614	0.252955
Sal11g18520L	BolC1t05098H	0.0546738	0.21614	0.252955
Cagra.0690s0007.1.p	rna-MERR_LOCUS3983	0.119061	0.471086	0.252738
Cagra.0690s0007.1.p	rna-MERR_LOCUS3601	0.119061	0.471086	0.252738
rna-MERR_LOCUS3601	Cagra.0690s0007.1.p	0.119061	0.471086	0.252738
rna-MERR_LOCUS3983	Cagra.0690s0007.1.p	0.119061	0.471086	0.252738
g05651.t1	Csa19g018880.1	0.0647565	0.257141	0.251833
Csa19g018880.1	g05651.t1	0.0647565	0.257141	0.251833
Csa01g015840.1	Sar01g38320R	0.119381	0.474175	0.251766
Sar01g38320R	Csa01g015840.1	0.119381	0.474175	0.251766
BcaNung06232	Cagra.0690s0007.1.p	0.126576	0.503055	0.251615
C05p54330.1_BnaDAR	Cagra.0690s0007.1.p	0.126576	0.503055	0.251615
Cagra.0690s0007.1.p	C05p54330.1_BnaDAR	0.126576	0.503055	0.251615
Cagra.0690s0007.1.p	BcaNung06232	0.126576	0.503055	0.251615
Csa19g018880.1	Sar01g38320R	0.123723	0.491802	0.25157
Sar01g38320R	Csa19g018880.1	0.123723	0.491802	0.25157
A01p40070.1_BnaDAR	CARHR088210.1	0.113632	0.451829	0.251492
CARHR088210.1	A01p40070.1_BnaDAR	0.113632	0.451829	0.251492
A01p40070.1_BnaDAR	Rs229050	0.0816249	0.324888	0.25124
Rs229050	A01p40070.1_BnaDAR	0.0816249	0.324888	0.25124
Thhalv10022057m	MIN04G2913.t1	0.0967317	0.38513	0.251166
MIN04G2913.t1	Thhalv10022057m	0.0967317	0.38513	0.251166
BcaB01g00389	Csa19g018880.1	0.138459	0.55139	0.25111
Csa19g018880.1	BcaB01g00389	0.138459	0.55139	0.25111
MIN04G2913.t1	Sal11g18520L	0.0987915	0.393566	0.251016
Sal11g18520L	MIN04G2913.t1	0.0987915	0.393566	0.251016
CARHR088210.1	Sar01g38320R	0.0942923	0.375716	0.250967
Sar01g38320R	CARHR088210.1	0.0942923	0.375716	0.250967
BcaB01g00389	Cagra.0690s0007.1.p	0.141268	0.562969	0.250934
Cagra.0690s0007.1.p	BcaB01g00389	0.141268	0.562969	0.250934
KFK38704.1	Csa19g018880.1	0.127449	0.508316	0.250728
Csa19g018880.1	KFK38704.1	0.127449	0.508316	0.250728
Csa01g015840.1	LA_scaffold1148_19	0.0949263	0.378875	0.250548
LA_scaffold1148_19	Csa01g015840.1	0.0949263	0.378875	0.250548
BjuB01g07980S	Thhalv10022057m	0.0888803	0.354926	0.250419
Thhalv10022057m	BjuB01g07980S	0.0888803	0.354926	0.250419
Carub.0003s1302.1	CARHR088210.1	0.0917541	0.367583	0.249615
CARHR088210.1	Carub.0003s1302.1	0.0917541	0.367583	0.249615
BjuA01g06100S	BniB07g055510.2N.1	0.0541354	0.218092	0.248223
BniB07g055510.2N.1	BraA01g039360.3.5C.1	0.0541354	0.218092	0.248223
BniB07g055510.2N.1	BjuA01g06100S	0.0541354	0.218092	0.248223
BraA01g039360.3.5C.1	BniB07g055510.2N.1	0.0541354	0.218092	0.248223
BcaB04g20988	Csa15g017660.1	0.115667	0.466122	0.248148
C01p51550.1_BnaDAR	Csa15g017660.1	0.115667	0.466122	0.248148
Csa15g017660.1	C01p51550.1_BnaDAR	0.115667	0.466122	0.248148
Csa15g017660.1	BcaB04g20988	0.115667	0.466122	0.248148
A01p40070.1_BnaDAR	BolC1t05098H	0.0137975	0.0556383	0.247985
BolC1t05098H	A01p40070.1_BnaDAR	0.0137975	0.0556383	0.247985
Rs229050	Thlar.0016s0579.1	0.0695081	0.28044	0.247854
Thlar.0016s0579.1	Rs229050	0.0695081	0.28044	0.247854
BcaNung06232	c0005_01154	0.0583515	0.236619	0.246605
C05p54330.1_BnaDAR	c0005_01154	0.0583515	0.236619	0.246605
BolC5t34101H	c0005_01154	0.0583515	0.236619	0.246605
c0005_01154	BolC5t34101H	0.0583515	0.236619	0.246605
c0005_01154	C05p54330.1_BnaDAR	0.0583515	0.236619	0.246605
c0005_01154	BcaNung06232	0.0583515	0.236619	0.246605
BjuA05g31020S	Cagra.0690s0007.1.p	0.127909	0.518998	0.246454
Cagra.0690s0007.1.p	BjuA05g31020S	0.127909	0.518998	0.246454
Csa01g015840.1	Sal11g18520L	0.120257	0.487951	0.246453
Sal11g18520L	Csa01g015840.1	0.120257	0.487951	0.246453
Csa15g017660.1	MIN04G2913.t1	0.106947	0.433961	0.246443
MIN04G2913.t1	Csa15g017660.1	0.106947	0.433961	0.246443
Carub.0003s1302.1	Sal11g18520L	0.119154	0.483802	0.246286
Sal11g18520L	Carub.0003s1302.1	0.119154	0.483802	0.246286
KFK38704.1	BjuB08g08090S	0.10303	0.41871	0.246066
BjuB08g08090S	KFK38704.1	0.10303	0.41871	0.246066
rna-MERR_LOCUS3601	OV01G036000.1	0.0847067	0.34446	0.245912
rna-MERR_LOCUS3983	OV01G036000.1	0.0847067	0.34446	0.245912
OV01G036000.1	rna-MERR_LOCUS3983	0.0847067	0.34446	0.245912
OV01G036000.1	rna-MERR_LOCUS3601	0.0847067	0.34446	0.245912
c0005_01154	Sar01g38320R	0.0556892	0.226936	0.245396
Sar01g38320R	c0005_01154	0.0556892	0.226936	0.245396
A01p40070.1_BnaDAR	SI_scaffold2431_72	0.0628764	0.256528	0.245105
SI_scaffold2431_72	A01p40070.1_BnaDAR	0.0628764	0.256528	0.245105
Carub.0003s1302.1	Thhalv10022057m	0.121433	0.495714	0.244966
Thhalv10022057m	Carub.0003s1302.1	0.121433	0.495714	0.244966
Thhalv10022057m	c0005_01154	0.0549566	0.224397	0.244908
c0005_01154	Thhalv10022057m	0.0549566	0.224397	0.244908
BjuB07g46240S	SI_scaffold2431_72	0.0656793	0.268236	0.244856
SI_scaffold2431_72	BjuB07g46240S	0.0656793	0.268236	0.244856
CARHR088210.1	OV10G011380.1	0.130361	0.532944	0.244605
OV10G011380.1	CARHR088210.1	0.130361	0.532944	0.244605
BjuB07g46240S	CARHR088210.1	0.105953	0.433187	0.24459
CARHR088210.1	BjuB07g46240S	0.105953	0.433187	0.24459
BcaNung06232	OV01G036000.1	0.0951881	0.389553	0.244352
C05p54330.1_BnaDAR	OV01G036000.1	0.0951881	0.389553	0.244352
BolC5t34101H	OV01G036000.1	0.0951881	0.389553	0.244352
OV01G036000.1	BolC5t34101H	0.0951881	0.389553	0.244352
OV01G036000.1	C05p54330.1_BnaDAR	0.0951881	0.389553	0.244352
OV01G036000.1	BcaNung06232	0.0951881	0.389553	0.244352
BOERETT00020328	BniB08g066220.2N.1	0.104966	0.429914	0.244157
BniB08g066220.2N.1	BOERETT00020328	0.104966	0.429914	0.244157
MIN04G2913.t1	c0005_01154	0.0732834	0.30015	0.244156
c0005_01154	MIN04G2913.t1	0.0732834	0.30015	0.244156
Bostr.3640s0147.1	BniB08g066220.2N.1	0.102866	0.421674	0.243947
BniB08g066220.2N.1	Bostr.3640s0147.1	0.102866	0.421674	0.243947
Csa01g015840.1	MIN04G2913.t1	0.0996403	0.408464	0.243939
MIN04G2913.t1	Csa01g015840.1	0.0996403	0.408464	0.243939
AT3G13540.1	CARHR088210.1	0.0765343	0.313895	0.243821
CARHR088210.1	AT3G13540.1	0.0765343	0.313895	0.243821
BjuA01g06100S	Rs229050	0.0826182	0.338989	0.24372
BraA01g039360.3.5C.1	Rs229050	0.0826182	0.338989	0.24372
Rs229050	BraA01g039360.3.5C.1	0.0826182	0.338989	0.24372
Rs229050	BjuA01g06100S	0.0826182	0.338989	0.24372
A05p35900.1_BnaDAR	BniB01g051660.2N.1	0.0364866	0.149847	0.243492
BniB01g051660.2N.1	A05p35900.1_BnaDAR	0.0364866	0.149847	0.243492
KFK38704.1	OV01G036000.1	0.117	0.480737	0.243376
OV01G036000.1	KFK38704.1	0.117	0.480737	0.243376
CARHR088210.1	Rs229050	0.112487	0.46231	0.243316
Rs229050	CARHR088210.1	0.112487	0.46231	0.243316
BcaB04g20988	Sal11g18520L	0.0527922	0.217029	0.24325
C01p51550.1_BnaDAR	Sal11g18520L	0.0527922	0.217029	0.24325
Sal11g18520L	C01p51550.1_BnaDAR	0.0527922	0.217029	0.24325
Sal11g18520L	BcaB04g20988	0.0527922	0.217029	0.24325
BjuB07g46240S	Thlar.0016s0579.1	0.072676	0.299188	0.242911
Thlar.0016s0579.1	BjuB07g46240S	0.072676	0.299188	0.242911
BniB08g066220.2N.1	Csa01g015840.1	0.130942	0.539183	0.242852
Csa01g015840.1	BniB08g066220.2N.1	0.130942	0.539183	0.242852
BolC1t05098H	MIN04G2913.t1	0.09808	0.403982	0.242783
MIN04G2913.t1	BolC1t05098H	0.09808	0.403982	0.242783
BjuA01g06100S	Csa15g017660.1	0.117078	0.482417	0.24269
BraA01g039360.3.5C.1	Csa15g017660.1	0.117078	0.482417	0.24269
Csa15g017660.1	BraA01g039360.3.5C.1	0.117078	0.482417	0.24269
Csa15g017660.1	BjuA01g06100S	0.117078	0.482417	0.24269
Csa01g015840.1	OV10G011380.1	0.130196	0.536784	0.242548
OV10G011380.1	Csa01g015840.1	0.130196	0.536784	0.242548
BcaB06g25457	CARHR088210.1	0.0983038	0.40573	0.242289
CARHR088210.1	BcaB06g25457	0.0983038	0.40573	0.242289
A05p35900.1_BnaDAR	Thlar.0016s0579.1	0.0710753	0.293588	0.242092
Thlar.0016s0579.1	A05p35900.1_BnaDAR	0.0710753	0.293588	0.242092
AL3G25450.t1	Csa19g018880.1	0.0635316	0.262608	0.241926
Csa19g018880.1	AL3G25450.t1	0.0635316	0.262608	0.241926
Carub.0003s1302.1	rna-MERR_LOCUS3983	0.108964	0.450712	0.241759
Carub.0003s1302.1	rna-MERR_LOCUS3601	0.108964	0.450712	0.241759
rna-MERR_LOCUS3601	Carub.0003s1302.1	0.108964	0.450712	0.241759
rna-MERR_LOCUS3983	Carub.0003s1302.1	0.108964	0.450712	0.241759
BcaB06g25457	Iin15402.t1	0.0687794	0.284557	0.241707
Iin15402.t1	BcaB06g25457	0.0687794	0.284557	0.241707
BniB08g066220.2N.1	Csa15g017660.1	0.134922	0.558277	0.241675
Csa15g017660.1	BniB08g066220.2N.1	0.134922	0.558277	0.241675
BjuA05g31020S	Csa15g017660.1	0.136221	0.564252	0.241419
Csa15g017660.1	BjuA05g31020S	0.136221	0.564252	0.241419
BniB07g055510.2N.1	Thhalv10022057m	0.0665153	0.27562	0.241329
Thhalv10022057m	BniB07g055510.2N.1	0.0665153	0.27562	0.241329
BjuA05g31020S	BjuB07g46240S	0.0820489	0.340192	0.241184
BjuB07g46240S	A05p35900.1_BnaDAR	0.0820489	0.340192	0.241184
BjuB07g46240S	BjuA05g31020S	0.0820489	0.340192	0.241184
A05p35900.1_BnaDAR	BjuB07g46240S	0.0820489	0.340192	0.241184
BcaB06g25457	SI_scaffold2431_72	0.0640895	0.265811	0.241109
SI_scaffold2431_72	BcaB06g25457	0.0640895	0.265811	0.241109
LA_scaffold1148_19	evm.model.scaffold141.97	0.0933023	0.386985	0.2411
evm.model.scaffold141.97	LA_scaffold1148_19	0.0933023	0.386985	0.2411
BcaNung06232	Csa19g018880.1	0.127088	0.527521	0.240916
C05p54330.1_BnaDAR	Csa19g018880.1	0.127088	0.527521	0.240916
Csa19g018880.1	C05p54330.1_BnaDAR	0.127088	0.527521	0.240916
Csa19g018880.1	BcaNung06232	0.127088	0.527521	0.240916
Bostr.3640s0147.1	Cagra.0690s0007.1.p	0.0517144	0.214774	0.240785
Cagra.0690s0007.1.p	Bostr.3640s0147.1	0.0517144	0.214774	0.240785
BcaNung06232	Csa15g017660.1	0.137283	0.570303	0.24072
C05p54330.1_BnaDAR	Csa15g017660.1	0.137283	0.570303	0.24072
Csa15g017660.1	C05p54330.1_BnaDAR	0.137283	0.570303	0.24072
Csa15g017660.1	BcaNung06232	0.137283	0.570303	0.24072
BcaNung06232	BniB07g055510.2N.1	0.0724573	0.301006	0.240717
C05p54330.1_BnaDAR	BniB07g055510.2N.1	0.0724573	0.301006	0.240717
BniB07g055510.2N.1	BolC5t34101H	0.0724573	0.301006	0.240717
BniB07g055510.2N.1	C05p54330.1_BnaDAR	0.0724573	0.301006	0.240717
BniB07g055510.2N.1	BcaNung06232	0.0724573	0.301006	0.240717
BolC5t34101H	BniB07g055510.2N.1	0.0724573	0.301006	0.240717
BOERETT00020328	BcaB01g00389	0.103056	0.428766	0.240355
BcaB01g00389	BOERETT00020328	0.103056	0.428766	0.240355
BjuA01g06100S	rna-MERR_LOCUS3983	0.0913988	0.380463	0.240231
BjuA01g06100S	rna-MERR_LOCUS3601	0.0913988	0.380463	0.240231
BraA01g039360.3.5C.1	rna-MERR_LOCUS3983	0.0913988	0.380463	0.240231
BraA01g039360.3.5C.1	rna-MERR_LOCUS3601	0.0913988	0.380463	0.240231
rna-MERR_LOCUS3601	BraA01g039360.3.5C.1	0.0913988	0.380463	0.240231
rna-MERR_LOCUS3601	BjuA01g06100S	0.0913988	0.380463	0.240231
rna-MERR_LOCUS3983	BraA01g039360.3.5C.1	0.0913988	0.380463	0.240231
rna-MERR_LOCUS3983	BjuA01g06100S	0.0913988	0.380463	0.240231
Bostr.3640s0147.1	BcaB01g00389	0.100962	0.420551	0.24007
BcaB01g00389	Bostr.3640s0147.1	0.100962	0.420551	0.24007
BjuB08g08090S	Cagra.0690s0007.1.p	0.123042	0.512811	0.239937
Cagra.0690s0007.1.p	BjuB08g08090S	0.123042	0.512811	0.239937
BcaB01g00389	Csa01g015840.1	0.128986	0.537604	0.239927
Csa01g015840.1	BcaB01g00389	0.128986	0.537604	0.239927
Csa19g018880.1	Sar05g51120R	0.106964	0.446119	0.239766
Sar05g51120R	Csa19g018880.1	0.106964	0.446119	0.239766
c0005_01154	Sal11g18520L	0.0535628	0.22347	0.239687
Sal11g18520L	c0005_01154	0.0535628	0.22347	0.239687
BcaB01g00389	Csa15g017660.1	0.132931	0.556605	0.238826
Csa15g017660.1	BcaB01g00389	0.132931	0.556605	0.238826
A05p35900.1_BnaDAR	Csa15g017660.1	0.135332	0.567717	0.238379
Csa15g017660.1	A05p35900.1_BnaDAR	0.135332	0.567717	0.238379
AL3G25450.t1	A01p40070.1_BnaDAR	0.105533	0.442952	0.23825
A01p40070.1_BnaDAR	AL3G25450.t1	0.105533	0.442952	0.23825
BjuB08g08090S	Csa19g018880.1	0.117396	0.492812	0.238217
Csa19g018880.1	BjuB08g08090S	0.117396	0.492812	0.238217
Thhalv10022057m	rna-MERR_LOCUS3983	0.0785325	0.33025	0.237797
Thhalv10022057m	rna-MERR_LOCUS3601	0.0785325	0.33025	0.237797
rna-MERR_LOCUS3601	Thhalv10022057m	0.0785325	0.33025	0.237797
rna-MERR_LOCUS3983	Thhalv10022057m	0.0785325	0.33025	0.237797
BolC5t34101H	Cagra.0690s0007.1.p	0.11956	0.502856	0.237762
Cagra.0690s0007.1.p	BolC5t34101H	0.11956	0.502856	0.237762
BjuB07g46240S	Cagra.0690s0007.1.p	0.117676	0.494977	0.237741
Cagra.0690s0007.1.p	BjuB07g46240S	0.117676	0.494977	0.237741
AL3G25450.t1	BniB08g066220.2N.1	0.114801	0.483546	0.237415
BniB08g066220.2N.1	AL3G25450.t1	0.114801	0.483546	0.237415
BOERETT00020328	OV10G011380.1	0.108004	0.455799	0.236955
OV10G011380.1	BOERETT00020328	0.108004	0.455799	0.236955
BjuB07g46240S	evm.model.scaffold141.97	0.110242	0.465519	0.236815
evm.model.scaffold141.97	BjuB07g46240S	0.110242	0.465519	0.236815
BcaB04g20988	MIN04G2913.t1	0.0960214	0.405848	0.236594
C01p51550.1_BnaDAR	MIN04G2913.t1	0.0960214	0.405848	0.236594
MIN04G2913.t1	C01p51550.1_BnaDAR	0.0960214	0.405848	0.236594
MIN04G2913.t1	BcaB04g20988	0.0960214	0.405848	0.236594
Sar05g51120R	Thlar.0016s0579.1	0.0742895	0.314477	0.236232
Thlar.0016s0579.1	Sar05g51120R	0.0742895	0.314477	0.236232
A01p40070.1_BnaDAR	BniB01g051660.2N.1	0.0664574	0.281401	0.236166
BniB01g051660.2N.1	A01p40070.1_BnaDAR	0.0664574	0.281401	0.236166
BjuB07g46240S	MIN04G2913.t1	0.112551	0.476992	0.235961
MIN04G2913.t1	BjuB07g46240S	0.112551	0.476992	0.235961
BolC1t05098H	Sar05g51120R	0.0467684	0.198265	0.235889
Sar05g51120R	BolC1t05098H	0.0467684	0.198265	0.235889
BjuA01g06100S	CARHR088210.1	0.113979	0.483526	0.235724
BraA01g039360.3.5C.1	CARHR088210.1	0.113979	0.483526	0.235724
CARHR088210.1	BraA01g039360.3.5C.1	0.113979	0.483526	0.235724
CARHR088210.1	BjuA01g06100S	0.113979	0.483526	0.235724
Csa15g017660.1	Sal11g18520L	0.121962	0.51769	0.23559
Sal11g18520L	Csa15g017660.1	0.121962	0.51769	0.23559
Carub.0003s1302.1	LA_scaffold1148_19	0.0984817	0.418255	0.235458
LA_scaffold1148_19	Carub.0003s1302.1	0.0984817	0.418255	0.235458
g05651.t1	BniB08g066220.2N.1	0.113127	0.481988	0.234709
BniB08g066220.2N.1	g05651.t1	0.113127	0.481988	0.234709
BcaB06g25457	MIN04G2913.t1	0.0873882	0.372598	0.234537
MIN04G2913.t1	BcaB06g25457	0.0873882	0.372598	0.234537
g05651.t1	OV10G011380.1	0.115257	0.491611	0.234447
OV10G011380.1	g05651.t1	0.115257	0.491611	0.234447
AL3G25450.t1	BcaB01g00389	0.112883	0.482198	0.234101
BcaB01g00389	AL3G25450.t1	0.112883	0.482198	0.234101
BjuA01g06100S	Sar05g51120R	0.0504623	0.216018	0.233602
BraA01g039360.3.5C.1	Sar05g51120R	0.0504623	0.216018	0.233602
Sar05g51120R	BraA01g039360.3.5C.1	0.0504623	0.216018	0.233602
Sar05g51120R	BjuA01g06100S	0.0504623	0.216018	0.233602
BjuA05g31020S	Rs229050	0.0367073	0.157152	0.233578
Rs229050	BjuA05g31020S	0.0367073	0.157152	0.233578
BjuA05g31020S	BraA01g039360.3.5C.1	0.0808998	0.346745	0.233312
BjuA05g31020S	BjuA01g06100S	0.0808998	0.346745	0.233312
BjuA01g06100S	BjuA05g31020S	0.0808998	0.346745	0.233312
BraA01g039360.3.5C.1	BjuA05g31020S	0.0808998	0.346745	0.233312
Cagra.0690s0007.1.p	evm.model.scaffold141.97	0.105031	0.450269	0.233263
evm.model.scaffold141.97	Cagra.0690s0007.1.p	0.105031	0.450269	0.233263
BjuA01g06100S	Sal11g18520L	0.0536571	0.230126	0.233164
BraA01g039360.3.5C.1	Sal11g18520L	0.0536571	0.230126	0.233164
Sal11g18520L	BraA01g039360.3.5C.1	0.0536571	0.230126	0.233164
Sal11g18520L	BjuA01g06100S	0.0536571	0.230126	0.233164
BniB07g055510.2N.1	BolC1t05098H	0.0513884	0.220528	0.233025
BolC1t05098H	BniB07g055510.2N.1	0.0513884	0.220528	0.233025
Sar01g38320R	SI_scaffold2431_72	0.0583341	0.250658	0.232724
SI_scaffold2431_72	Sar01g38320R	0.0583341	0.250658	0.232724
BcaNung06232	A01p40070.1_BnaDAR	0.0776831	0.334029	0.232564
A01p40070.1_BnaDAR	BolC5t34101H	0.0776831	0.334029	0.232564
A01p40070.1_BnaDAR	C05p54330.1_BnaDAR	0.0776831	0.334029	0.232564
A01p40070.1_BnaDAR	BcaNung06232	0.0776831	0.334029	0.232564
C05p54330.1_BnaDAR	A01p40070.1_BnaDAR	0.0776831	0.334029	0.232564
BolC5t34101H	A01p40070.1_BnaDAR	0.0776831	0.334029	0.232564
Csa15g017660.1	Sar01g38320R	0.123076	0.529283	0.232534
Sar01g38320R	Csa15g017660.1	0.123076	0.529283	0.232534
BjuB08g08090S	BOERETT00020328	0.0929863	0.400839	0.231979
BOERETT00020328	BjuB08g08090S	0.0929863	0.400839	0.231979
MIN04G2913.t1	SI_scaffold2431_72	0.0797647	0.343986	0.231883
SI_scaffold2431_72	MIN04G2913.t1	0.0797647	0.343986	0.231883
A01p40070.1_BnaDAR	Iin15402.t1	0.0585618	0.252665	0.231776
Iin15402.t1	A01p40070.1_BnaDAR	0.0585618	0.252665	0.231776
AT3G13540.1	BjuB07g46240S	0.119535	0.515903	0.231701
BjuB07g46240S	AT3G13540.1	0.119535	0.515903	0.231701
BjuA05g31020S	A01p40070.1_BnaDAR	0.0795993	0.343766	0.231551
A01p40070.1_BnaDAR	BjuA05g31020S	0.0795993	0.343766	0.231551
BjuB08g08090S	Bostr.3640s0147.1	0.0908319	0.392362	0.2315
Bostr.3640s0147.1	BjuB08g08090S	0.0908319	0.392362	0.2315
g05651.t1	BcaB01g00389	0.111213	0.480645	0.231382
BcaB01g00389	g05651.t1	0.111213	0.480645	0.231382
MIN04G2913.t1	Rs229050	0.104169	0.450816	0.231068
Rs229050	MIN04G2913.t1	0.104169	0.450816	0.231068
BcaNung06232	Thhalv10022057m	0.0845447	0.366209	0.230865
C05p54330.1_BnaDAR	Thhalv10022057m	0.0845447	0.366209	0.230865
BolC5t34101H	Thhalv10022057m	0.0845447	0.366209	0.230865
Thhalv10022057m	BolC5t34101H	0.0845447	0.366209	0.230865
Thhalv10022057m	C05p54330.1_BnaDAR	0.0845447	0.366209	0.230865
Thhalv10022057m	BcaNung06232	0.0845447	0.366209	0.230865
Csa19g018880.1	Thlar.0016s0579.1	0.0996436	0.432019	0.230646
Thlar.0016s0579.1	Csa19g018880.1	0.0996436	0.432019	0.230646
BcaNung06232	Csa01g015840.1	0.115727	0.502099	0.230486
C05p54330.1_BnaDAR	Csa01g015840.1	0.115727	0.502099	0.230486
Csa01g015840.1	C05p54330.1_BnaDAR	0.115727	0.502099	0.230486
Csa01g015840.1	BcaNung06232	0.115727	0.502099	0.230486
Csa19g018880.1	c0005_01154	0.123974	0.53808	0.2304
c0005_01154	Csa19g018880.1	0.123974	0.53808	0.2304
c0005_01154	Sar05g51120R	0.0553246	0.240302	0.23023
Sar05g51120R	c0005_01154	0.0553246	0.240302	0.23023
Bostr.3640s0147.1	Csa15g017660.1	0.0429754	0.186664	0.230229
Csa15g017660.1	Bostr.3640s0147.1	0.0429754	0.186664	0.230229
g05651.t1	MIN04G2913.t1	0.0911166	0.395921	0.230138
MIN04G2913.t1	g05651.t1	0.0911166	0.395921	0.230138
BcaB06g25457	BolC1t05098H	0.0713626	0.310754	0.229644
BolC1t05098H	BcaB06g25457	0.0713626	0.310754	0.229644
BniB08g066220.2N.1	Carub.0003s1302.1	0.132863	0.57952	0.229265
Carub.0003s1302.1	BniB08g066220.2N.1	0.132863	0.57952	0.229265
BcaB06g25457	Sar05g51120R	0.0639926	0.279228	0.229177
Sar05g51120R	BcaB06g25457	0.0639926	0.279228	0.229177
BjuA01g06100S	BniB01g051660.2N.1	0.0674202	0.294641	0.228821
BniB01g051660.2N.1	BraA01g039360.3.5C.1	0.0674202	0.294641	0.228821
BniB01g051660.2N.1	BjuA01g06100S	0.0674202	0.294641	0.228821
BraA01g039360.3.5C.1	BniB01g051660.2N.1	0.0674202	0.294641	0.228821
BolC1t05098H	CARHR088210.1	0.112224	0.490599	0.22875
CARHR088210.1	BolC1t05098H	0.112224	0.490599	0.22875
BjuA05g31020S	Sar05g51120R	0.074932	0.327696	0.228663
Sar05g51120R	BjuA05g31020S	0.074932	0.327696	0.228663
BjuB01g07980S	A01p40070.1_BnaDAR	0.0674099	0.294824	0.228644
A01p40070.1_BnaDAR	BjuB01g07980S	0.0674099	0.294824	0.228644
BolC5t34101H	Csa15g017660.1	0.130661	0.571605	0.228586
Csa15g017660.1	BolC5t34101H	0.130661	0.571605	0.228586
rna-MERR_LOCUS3601	Sar01g38320R	0.072906	0.319575	0.228134
rna-MERR_LOCUS3983	Sar01g38320R	0.072906	0.319575	0.228134
Sar01g38320R	rna-MERR_LOCUS3983	0.072906	0.319575	0.228134
Sar01g38320R	rna-MERR_LOCUS3601	0.072906	0.319575	0.228134
OV01G036000.1	Rs229050	0.105589	0.463146	0.227981
Rs229050	OV01G036000.1	0.105589	0.463146	0.227981
BolC5t34101H	Csa19g018880.1	0.120503	0.528566	0.227981
Csa19g018880.1	BolC5t34101H	0.120503	0.528566	0.227981
BjuA01g06100S	MIN04G2913.t1	0.0988632	0.433689	0.227959
BraA01g039360.3.5C.1	MIN04G2913.t1	0.0988632	0.433689	0.227959
MIN04G2913.t1	BraA01g039360.3.5C.1	0.0988632	0.433689	0.227959
MIN04G2913.t1	BjuA01g06100S	0.0988632	0.433689	0.227959
Sar05g51120R	SI_scaffold2431_72	0.0619863	0.272155	0.227761
SI_scaffold2431_72	Sar05g51120R	0.0619863	0.272155	0.227761
KFK38704.1	Csa01g015840.1	0.107843	0.473517	0.22775
Csa01g015840.1	KFK38704.1	0.107843	0.473517	0.22775
Bostr.3640s0147.1	rna-MERR_LOCUS3983	0.0771071	0.338561	0.227749
Bostr.3640s0147.1	rna-MERR_LOCUS3601	0.0771071	0.338561	0.227749
rna-MERR_LOCUS3601	Bostr.3640s0147.1	0.0771071	0.338561	0.227749
rna-MERR_LOCUS3983	Bostr.3640s0147.1	0.0771071	0.338561	0.227749
rna-MERR_LOCUS3601	Sar05g51120R	0.0788966	0.346514	0.227686
rna-MERR_LOCUS3983	Sar05g51120R	0.0788966	0.346514	0.227686
Sar05g51120R	rna-MERR_LOCUS3983	0.0788966	0.346514	0.227686
Sar05g51120R	rna-MERR_LOCUS3601	0.0788966	0.346514	0.227686
g05651.t1	Csa15g017660.1	0.069234	0.304099	0.227669
Csa15g017660.1	g05651.t1	0.069234	0.304099	0.227669
BjuA01g06100S	c0005_01154	0.0586531	0.257673	0.227626
BraA01g039360.3.5C.1	c0005_01154	0.0586531	0.257673	0.227626
c0005_01154	BraA01g039360.3.5C.1	0.0586531	0.257673	0.227626
c0005_01154	BjuA01g06100S	0.0586531	0.257673	0.227626
Csa15g017660.1	Thlar.0016s0579.1	0.103586	0.45539	0.227466
Thlar.0016s0579.1	Csa15g017660.1	0.103586	0.45539	0.227466
maker-Contig1121-snap-gene-0.54-mRNA-1	CARHR088210.1	0.0455681	0.200382	0.227406
CARHR088210.1	maker-Contig1121-snap-gene-0.54-mRNA-1	0.0455681	0.200382	0.227406
BjuA05g31020S	BOERETT00020328	0.0891392	0.39213	0.227321
BOERETT00020328	BjuA05g31020S	0.0891392	0.39213	0.227321
BjuA05g31020S	Bostr.3640s0147.1	0.0890844	0.393168	0.226581
Bostr.3640s0147.1	BjuA05g31020S	0.0890844	0.393168	0.226581
BcaB01g00389	Carub.0003s1302.1	0.130908	0.577789	0.226566
Carub.0003s1302.1	BcaB01g00389	0.130908	0.577789	0.226566
BjuA01g06100S	BolC5t34101H	0.0786587	0.348126	0.225949
BjuA01g06100S	C05p54330.1_BnaDAR	0.0786587	0.348126	0.225949
BjuA01g06100S	BcaNung06232	0.0786587	0.348126	0.225949
BcaNung06232	BraA01g039360.3.5C.1	0.0786587	0.348126	0.225949
BcaNung06232	BjuA01g06100S	0.0786587	0.348126	0.225949
C05p54330.1_BnaDAR	BraA01g039360.3.5C.1	0.0786587	0.348126	0.225949
C05p54330.1_BnaDAR	BjuA01g06100S	0.0786587	0.348126	0.225949
BolC5t34101H	BraA01g039360.3.5C.1	0.0786587	0.348126	0.225949
BolC5t34101H	BjuA01g06100S	0.0786587	0.348126	0.225949
BraA01g039360.3.5C.1	BolC5t34101H	0.0786587	0.348126	0.225949
BraA01g039360.3.5C.1	C05p54330.1_BnaDAR	0.0786587	0.348126	0.225949
BraA01g039360.3.5C.1	BcaNung06232	0.0786587	0.348126	0.225949
KFK38704.1	A01p40070.1_BnaDAR	0.111495	0.493596	0.225883
A01p40070.1_BnaDAR	KFK38704.1	0.111495	0.493596	0.225883
maker-Contig1121-snap-gene-0.54-mRNA-1	Csa15g017660.1	0.0756603	0.335349	0.225616
Csa15g017660.1	maker-Contig1121-snap-gene-0.54-mRNA-1	0.0756603	0.335349	0.225616
Bostr.3640s0147.1	OV10G011380.1	0.10589	0.469609	0.225486
OV10G011380.1	Bostr.3640s0147.1	0.10589	0.469609	0.225486
Csa19g018880.1	rna-MERR_LOCUS3983	0.0974889	0.432811	0.225246
Csa19g018880.1	rna-MERR_LOCUS3601	0.0974889	0.432811	0.225246
rna-MERR_LOCUS3601	Csa19g018880.1	0.0974889	0.432811	0.225246
rna-MERR_LOCUS3983	Csa19g018880.1	0.0974889	0.432811	0.225246
MIN04G2913.t1	Sar05g51120R	0.0974905	0.43289	0.225208
Sar05g51120R	MIN04G2913.t1	0.0974905	0.43289	0.225208
BcaB04g20988	Sar05g51120R	0.0448304	0.199077	0.225191
C01p51550.1_BnaDAR	Sar05g51120R	0.0448304	0.199077	0.225191
Sar05g51120R	C01p51550.1_BnaDAR	0.0448304	0.199077	0.225191
Sar05g51120R	BcaB04g20988	0.0448304	0.199077	0.225191
A05p35900.1_BnaDAR	Thhalv10022057m	0.0813839	0.361534	0.225107
Thhalv10022057m	A05p35900.1_BnaDAR	0.0813839	0.361534	0.225107
BjuB08g08090S	Csa01g015840.1	0.107742	0.478889	0.224983
Csa01g015840.1	BjuB08g08090S	0.107742	0.478889	0.224983
AL3G25450.t1	MIN04G2913.t1	0.0911303	0.405848	0.224543
MIN04G2913.t1	AL3G25450.t1	0.0911303	0.405848	0.224543
BolC1t05098H	Rs229050	0.0824444	0.367215	0.224513
Rs229050	BolC1t05098H	0.0824444	0.367215	0.224513
BjuB08g08090S	Csa15g017660.1	0.111486	0.497091	0.224276
Csa15g017660.1	BjuB08g08090S	0.111486	0.497091	0.224276
KFK38704.1	OV10G011380.1	0.117507	0.524231	0.224151
OV10G011380.1	KFK38704.1	0.117507	0.524231	0.224151
A05p35900.1_BnaDAR	Rs229050	0.0367457	0.163984	0.224082
Rs229050	A05p35900.1_BnaDAR	0.0367457	0.163984	0.224082
Csa01g015840.1	c0005_01154	0.116015	0.517847	0.224033
c0005_01154	Csa01g015840.1	0.116015	0.517847	0.224033
A05p35900.1_BnaDAR	Sar05g51120R	0.0762511	0.340926	0.223659
Sar05g51120R	A05p35900.1_BnaDAR	0.0762511	0.340926	0.223659
Csa01g015840.1	Thlar.0016s0579.1	0.0964124	0.431337	0.22352
Thlar.0016s0579.1	Csa01g015840.1	0.0964124	0.431337	0.22352
AL3G25450.t1	BjuB08g08090S	0.101265	0.453186	0.22345
BjuB08g08090S	AL3G25450.t1	0.101265	0.453186	0.22345
BjuB07g46240S	rna-MERR_LOCUS3983	0.0834192	0.373379	0.223417
BjuB07g46240S	rna-MERR_LOCUS3601	0.0834192	0.373379	0.223417
rna-MERR_LOCUS3601	BjuB07g46240S	0.0834192	0.373379	0.223417
rna-MERR_LOCUS3983	BjuB07g46240S	0.0834192	0.373379	0.223417
BcaB04g20988	CARHR088210.1	0.11013	0.493043	0.223368
C01p51550.1_BnaDAR	CARHR088210.1	0.11013	0.493043	0.223368
CARHR088210.1	C01p51550.1_BnaDAR	0.11013	0.493043	0.223368
CARHR088210.1	BcaB04g20988	0.11013	0.493043	0.223368
BniB07g055510.2N.1	Csa19g018880.1	0.102538	0.459139	0.223327
Csa19g018880.1	BniB07g055510.2N.1	0.102538	0.459139	0.223327
BcaB04g20988	BniB07g055510.2N.1	0.0494383	0.221453	0.223245
C01p51550.1_BnaDAR	BniB07g055510.2N.1	0.0494383	0.221453	0.223245
BniB07g055510.2N.1	C01p51550.1_BnaDAR	0.0494383	0.221453	0.223245
BniB07g055510.2N.1	BcaB04g20988	0.0494383	0.221453	0.223245
BolC1t05098H	Cagra.0690s0007.1.p	0.113827	0.510442	0.222998
Cagra.0690s0007.1.p	BolC1t05098H	0.113827	0.510442	0.222998
Csa15g017660.1	Thhalv10022057m	0.104979	0.471599	0.222601
Thhalv10022057m	Csa15g017660.1	0.104979	0.471599	0.222601
BolC1t05098H	c0005_01154	0.0578407	0.259915	0.222537
c0005_01154	BolC1t05098H	0.0578407	0.259915	0.222537
BcaB06g25457	c0005_01154	0.0557727	0.250682	0.222484
c0005_01154	BcaB06g25457	0.0557727	0.250682	0.222484
BcaB04g20988	BcaB06g25457	0.0693714	0.31212	0.222259
BcaB06g25457	C01p51550.1_BnaDAR	0.0693714	0.31212	0.222259
BcaB06g25457	BcaB04g20988	0.0693714	0.31212	0.222259
C01p51550.1_BnaDAR	BcaB06g25457	0.0693714	0.31212	0.222259
Bostr.3640s0147.1	Thlar.0016s0579.1	0.0802574	0.361574	0.221967
Thlar.0016s0579.1	Bostr.3640s0147.1	0.0802574	0.361574	0.221967
BjuA01g06100S	BjuB01g07980S	0.0683741	0.308298	0.221779
BjuB01g07980S	BraA01g039360.3.5C.1	0.0683741	0.308298	0.221779
BjuB01g07980S	BjuA01g06100S	0.0683741	0.308298	0.221779
BraA01g039360.3.5C.1	BjuB01g07980S	0.0683741	0.308298	0.221779
BniB01g051660.2N.1	CARHR088210.1	0.0933943	0.421152	0.221759
CARHR088210.1	BniB01g051660.2N.1	0.0933943	0.421152	0.221759
AL3G25450.t1	BolC1t05098H	0.100838	0.455038	0.221604
BolC1t05098H	AL3G25450.t1	0.100838	0.455038	0.221604
Bostr.3640s0147.1	C05p54330.1_BnaDAR	0.08812	0.398021	0.221395
Bostr.3640s0147.1	BcaNung06232	0.08812	0.398021	0.221395
BcaNung06232	Bostr.3640s0147.1	0.08812	0.398021	0.221395
C05p54330.1_BnaDAR	Bostr.3640s0147.1	0.08812	0.398021	0.221395
Csa19g018880.1	Thhalv10022057m	0.108629	0.490791	0.221334
Thhalv10022057m	Csa19g018880.1	0.108629	0.490791	0.221334
Sal11g18520L	SI_scaffold2431_72	0.0525686	0.23754	0.221304
SI_scaffold2431_72	Sal11g18520L	0.0525686	0.23754	0.221304
BjuA01g06100S	A05p35900.1_BnaDAR	0.0777661	0.351598	0.221179
A05p35900.1_BnaDAR	BraA01g039360.3.5C.1	0.0777661	0.351598	0.221179
A05p35900.1_BnaDAR	BjuA01g06100S	0.0777661	0.351598	0.221179
BraA01g039360.3.5C.1	A05p35900.1_BnaDAR	0.0777661	0.351598	0.221179
Bostr.3640s0147.1	Sar01g38320R	0.0974492	0.44084	0.221053
Sar01g38320R	Bostr.3640s0147.1	0.0974492	0.44084	0.221053
BjuA05g31020S	Thhalv10022057m	0.0777543	0.351824	0.221004
Thhalv10022057m	BjuA05g31020S	0.0777543	0.351824	0.221004
BOERETT00020328	Thhalv10022057m	0.0904931	0.409635	0.220912
Thhalv10022057m	BOERETT00020328	0.0904931	0.409635	0.220912
BcaNung06232	Carub.0003s1302.1	0.115417	0.522457	0.220912
C05p54330.1_BnaDAR	Carub.0003s1302.1	0.115417	0.522457	0.220912
Carub.0003s1302.1	C05p54330.1_BnaDAR	0.115417	0.522457	0.220912
Carub.0003s1302.1	BcaNung06232	0.115417	0.522457	0.220912
LA_scaffold1148_19	OV10G011380.1	0.125145	0.566824	0.220782
OV10G011380.1	LA_scaffold1148_19	0.125145	0.566824	0.220782
BolC1t05098H	Csa01g015840.1	0.097845	0.443548	0.220596
Csa01g015840.1	BolC1t05098H	0.097845	0.443548	0.220596
Thhalv10022057m	Iin15402.t1	0.0601189	0.272797	0.22038
Iin15402.t1	Thhalv10022057m	0.0601189	0.272797	0.22038
Cagra.0690s0007.1.p	c0005_01154	0.10939	0.496415	0.220361
c0005_01154	Cagra.0690s0007.1.p	0.10939	0.496415	0.220361
Bostr.3640s0147.1	Thhalv10022057m	0.0884448	0.40145	0.220313
Thhalv10022057m	Bostr.3640s0147.1	0.0884448	0.40145	0.220313
Bostr.3640s0147.1	BcaB06g25457	0.0854031	0.387877	0.220181
BcaB06g25457	Bostr.3640s0147.1	0.0854031	0.387877	0.220181
A05p35900.1_BnaDAR	Cagra.0690s0007.1.p	0.119061	0.540904	0.220115
Cagra.0690s0007.1.p	A05p35900.1_BnaDAR	0.119061	0.540904	0.220115
CARHR088210.1	Sal11g18520L	0.0999529	0.454154	0.220086
Sal11g18520L	CARHR088210.1	0.0999529	0.454154	0.220086
g05651.t1	BjuB08g08090S	0.100565	0.457356	0.219883
BjuB08g08090S	g05651.t1	0.100565	0.457356	0.219883
BjuB07g46240S	BcaB06g25457	0.0639619	0.291242	0.219617
BcaB06g25457	BjuB07g46240S	0.0639619	0.291242	0.219617
BcaNung06232	SI_scaffold2431_72	0.0676438	0.308105	0.219548
C05p54330.1_BnaDAR	SI_scaffold2431_72	0.0676438	0.308105	0.219548
BolC5t34101H	SI_scaffold2431_72	0.0676438	0.308105	0.219548
SI_scaffold2431_72	BolC5t34101H	0.0676438	0.308105	0.219548
SI_scaffold2431_72	C05p54330.1_BnaDAR	0.0676438	0.308105	0.219548
SI_scaffold2431_72	BcaNung06232	0.0676438	0.308105	0.219548
BniB07g055510.2N.1	c0005_01154	0.0530385	0.241782	0.219365
c0005_01154	BniB07g055510.2N.1	0.0530385	0.241782	0.219365
AL3G25450.t1	Csa15g017660.1	0.0679947	0.309978	0.219353
Csa15g017660.1	AL3G25450.t1	0.0679947	0.309978	0.219353
BjuB07g46240S	Csa01g015840.1	0.101753	0.464433	0.219091
Csa01g015840.1	BjuB07g46240S	0.101753	0.464433	0.219091
BcaNung06232	rna-MERR_LOCUS3983	0.0867755	0.39618	0.21903
BcaNung06232	rna-MERR_LOCUS3601	0.0867755	0.39618	0.21903
C05p54330.1_BnaDAR	rna-MERR_LOCUS3983	0.0867755	0.39618	0.21903
C05p54330.1_BnaDAR	rna-MERR_LOCUS3601	0.0867755	0.39618	0.21903
BolC5t34101H	rna-MERR_LOCUS3983	0.0867755	0.39618	0.21903
BolC5t34101H	rna-MERR_LOCUS3601	0.0867755	0.39618	0.21903
rna-MERR_LOCUS3601	BolC5t34101H	0.0867755	0.39618	0.21903
rna-MERR_LOCUS3601	C05p54330.1_BnaDAR	0.0867755	0.39618	0.21903
rna-MERR_LOCUS3601	BcaNung06232	0.0867755	0.39618	0.21903
rna-MERR_LOCUS3983	BolC5t34101H	0.0867755	0.39618	0.21903
rna-MERR_LOCUS3983	C05p54330.1_BnaDAR	0.0867755	0.39618	0.21903
rna-MERR_LOCUS3983	BcaNung06232	0.0867755	0.39618	0.21903
KFK38704.1	Sar05g51120R	0.107727	0.49306	0.218486
Sar05g51120R	KFK38704.1	0.107727	0.49306	0.218486
Carub.0003s1302.1	Sar05g51120R	0.108923	0.498739	0.218396
Sar05g51120R	Carub.0003s1302.1	0.108923	0.498739	0.218396
KFK38704.1	BolC1t05098H	0.110683	0.507086	0.218273
BolC1t05098H	KFK38704.1	0.110683	0.507086	0.218273
KFK38704.1	Thhalv10022057m	0.0949542	0.435201	0.218185
Thhalv10022057m	KFK38704.1	0.0949542	0.435201	0.218185
BOERETT00020328	Csa01g015840.1	0.0346132	0.158745	0.218043
Csa01g015840.1	BOERETT00020328	0.0346132	0.158745	0.218043
Rs229050	Sar05g51120R	0.0710135	0.325845	0.217936
Sar05g51120R	Rs229050	0.0710135	0.325845	0.217936
BcaB04g20988	Rs229050	0.080394	0.368906	0.217926
C01p51550.1_BnaDAR	Rs229050	0.080394	0.368906	0.217926
Rs229050	C01p51550.1_BnaDAR	0.080394	0.368906	0.217926
Rs229050	BcaB04g20988	0.080394	0.368906	0.217926
maker-Contig1121-snap-gene-0.54-mRNA-1	Cagra.0690s0007.1.p	0.0843805	0.387236	0.217905
Cagra.0690s0007.1.p	maker-Contig1121-snap-gene-0.54-mRNA-1	0.0843805	0.387236	0.217905
BjuA05g31020S	OV01G036000.1	0.0904103	0.414919	0.217898
OV01G036000.1	BjuA05g31020S	0.0904103	0.414919	0.217898
BcaB04g20988	Cagra.0690s0007.1.p	0.111705	0.512975	0.217759
C01p51550.1_BnaDAR	Cagra.0690s0007.1.p	0.111705	0.512975	0.217759
Cagra.0690s0007.1.p	C01p51550.1_BnaDAR	0.111705	0.512975	0.217759
Cagra.0690s0007.1.p	BcaB04g20988	0.111705	0.512975	0.217759
BOERETT00020328	A05p35900.1_BnaDAR	0.0882557	0.405643	0.21757
A05p35900.1_BnaDAR	BOERETT00020328	0.0882557	0.405643	0.21757
BOERETT00020328	Cagra.0690s0007.1.p	0.0490543	0.225669	0.217372
Cagra.0690s0007.1.p	BOERETT00020328	0.0490543	0.225669	0.217372
BcaNung06232	Iin15402.t1	0.0693202	0.318916	0.217362
C05p54330.1_BnaDAR	Iin15402.t1	0.0693202	0.318916	0.217362
BolC5t34101H	Iin15402.t1	0.0693202	0.318916	0.217362
Iin15402.t1	BolC5t34101H	0.0693202	0.318916	0.217362
Iin15402.t1	C05p54330.1_BnaDAR	0.0693202	0.318916	0.217362
Iin15402.t1	BcaNung06232	0.0693202	0.318916	0.217362
BOERETT00020328	LA_scaffold1148_19	0.0769201	0.354156	0.217192
LA_scaffold1148_19	BOERETT00020328	0.0769201	0.354156	0.217192
AL3G25450.t1	Sar05g51120R	0.0975388	0.449233	0.217123
Sar05g51120R	AL3G25450.t1	0.0975388	0.449233	0.217123
BOERETT00020328	Thlar.0016s0579.1	0.0813361	0.374664	0.217091
Thlar.0016s0579.1	BOERETT00020328	0.0813361	0.374664	0.217091
BjuB07g46240S	Bostr.3640s0147.1	0.0918343	0.423177	0.217011
Bostr.3640s0147.1	BjuB07g46240S	0.0918343	0.423177	0.217011
BolC5t34101H	Csa01g015840.1	0.109148	0.503014	0.216987
Csa01g015840.1	BolC5t34101H	0.109148	0.503014	0.216987
AL3G25450.t1	Thhalv10022057m	0.107951	0.497559	0.216961
Thhalv10022057m	AL3G25450.t1	0.107951	0.497559	0.216961
Bostr.3640s0147.1	A05p35900.1_BnaDAR	0.0882014	0.406723	0.216859
A05p35900.1_BnaDAR	Bostr.3640s0147.1	0.0882014	0.406723	0.216859
BOERETT00020328	C05p54330.1_BnaDAR	0.0881743	0.407265	0.216503
BOERETT00020328	BcaNung06232	0.0881743	0.407265	0.216503
BcaNung06232	BOERETT00020328	0.0881743	0.407265	0.216503
C05p54330.1_BnaDAR	BOERETT00020328	0.0881743	0.407265	0.216503
evm.model.scaffold141.97	MIN04G2913.t1	0.0988756	0.456798	0.216454
MIN04G2913.t1	evm.model.scaffold141.97	0.0988756	0.456798	0.216454
BOERETT00020328	Sar01g38320R	0.0975096	0.45067	0.216366
Sar01g38320R	BOERETT00020328	0.0975096	0.45067	0.216366
AT3G13540.1	MIN04G2913.t1	0.0857286	0.396448	0.216241
MIN04G2913.t1	AT3G13540.1	0.0857286	0.396448	0.216241
BjuA05g31020S	MIN04G2913.t1	0.0925658	0.428081	0.216234
MIN04G2913.t1	BjuA05g31020S	0.0925658	0.428081	0.216234
Csa01g015840.1	Thhalv10022057m	0.102898	0.47598	0.216181
Thhalv10022057m	Csa01g015840.1	0.102898	0.47598	0.216181
A01p40070.1_BnaDAR	Cagra.0690s0007.1.p	0.113844	0.526973	0.216034
Cagra.0690s0007.1.p	A01p40070.1_BnaDAR	0.113844	0.526973	0.216034
AL3G25450.t1	C01p51550.1_BnaDAR	0.0987726	0.457234	0.216022
AL3G25450.t1	BcaB04g20988	0.0987726	0.457234	0.216022
BcaB04g20988	AL3G25450.t1	0.0987726	0.457234	0.216022
C01p51550.1_BnaDAR	AL3G25450.t1	0.0987726	0.457234	0.216022
rna-MERR_LOCUS3601	Rs229050	0.091472	0.423579	0.21595
rna-MERR_LOCUS3983	Rs229050	0.091472	0.423579	0.21595
Rs229050	rna-MERR_LOCUS3983	0.091472	0.423579	0.21595
Rs229050	rna-MERR_LOCUS3601	0.091472	0.423579	0.21595
BolC1t05098H	SI_scaffold2431_72	0.0608401	0.281754	0.215934
SI_scaffold2431_72	BolC1t05098H	0.0608401	0.281754	0.215934
BcaB06g25457	Csa19g018880.1	0.108753	0.503644	0.215933
Csa19g018880.1	BcaB06g25457	0.108753	0.503644	0.215933
KFK38704.1	BolC5t34101H	0.0920944	0.426497	0.215932
KFK38704.1	C05p54330.1_BnaDAR	0.0920944	0.426497	0.215932
KFK38704.1	BcaNung06232	0.0920944	0.426497	0.215932
BcaNung06232	KFK38704.1	0.0920944	0.426497	0.215932
C05p54330.1_BnaDAR	KFK38704.1	0.0920944	0.426497	0.215932
BolC5t34101H	KFK38704.1	0.0920944	0.426497	0.215932
Thhalv10022057m	Rs229050	0.0831606	0.385161	0.215911
Rs229050	Thhalv10022057m	0.0831606	0.385161	0.215911
Cagra.0690s0007.1.p	Sar01g38320R	0.115607	0.535771	0.215777
Sar01g38320R	Cagra.0690s0007.1.p	0.115607	0.535771	0.215777
BjuB01g07980S	CARHR088210.1	0.0943797	0.437472	0.215739
CARHR088210.1	BjuB01g07980S	0.0943797	0.437472	0.215739
BcaB04g20988	A01p40070.1_BnaDAR	0.0120467	0.0558397	0.215737
A01p40070.1_BnaDAR	C01p51550.1_BnaDAR	0.0120467	0.0558397	0.215737
A01p40070.1_BnaDAR	BcaB04g20988	0.0120467	0.0558397	0.215737
C01p51550.1_BnaDAR	A01p40070.1_BnaDAR	0.0120467	0.0558397	0.215737
A01p40070.1_BnaDAR	A05p35900.1_BnaDAR	0.075829	0.351824	0.215531
A05p35900.1_BnaDAR	A01p40070.1_BnaDAR	0.075829	0.351824	0.215531
BniB01g051660.2N.1	Sar05g51120R	0.0630259	0.292633	0.215375
Sar05g51120R	BniB01g051660.2N.1	0.0630259	0.292633	0.215375
BOERETT00020328	BcaB06g25457	0.0854557	0.39711	0.215194
BcaB06g25457	BOERETT00020328	0.0854557	0.39711	0.215194
BcaB04g20988	Csa01g015840.1	0.0957821	0.445677	0.214914
C01p51550.1_BnaDAR	Csa01g015840.1	0.0957821	0.445677	0.214914
Csa01g015840.1	C01p51550.1_BnaDAR	0.0957821	0.445677	0.214914
Csa01g015840.1	BcaB04g20988	0.0957821	0.445677	0.214914
Csa15g017660.1	rna-MERR_LOCUS3983	0.0926961	0.431481	0.214833
Csa15g017660.1	rna-MERR_LOCUS3601	0.0926961	0.431481	0.214833
rna-MERR_LOCUS3601	Csa15g017660.1	0.0926961	0.431481	0.214833
rna-MERR_LOCUS3983	Csa15g017660.1	0.0926961	0.431481	0.214833
BcaB04g20988	c0005_01154	0.0559348	0.26101	0.214301
C01p51550.1_BnaDAR	c0005_01154	0.0559348	0.26101	0.214301
c0005_01154	C01p51550.1_BnaDAR	0.0559348	0.26101	0.214301
c0005_01154	BcaB04g20988	0.0559348	0.26101	0.214301
BcaB06g25457	OV01G036000.1	0.0785827	0.366775	0.214253
OV01G036000.1	BcaB06g25457	0.0785827	0.366775	0.214253
BniB01g051660.2N.1	Iin15402.t1	0.0638482	0.298053	0.214218
Iin15402.t1	BniB01g051660.2N.1	0.0638482	0.298053	0.214218
A01p40070.1_BnaDAR	Csa01g015840.1	0.100087	0.46731	0.214177
Csa01g015840.1	A01p40070.1_BnaDAR	0.100087	0.46731	0.214177
g05651.t1	A01p40070.1_BnaDAR	0.0996291	0.465357	0.214092
A01p40070.1_BnaDAR	g05651.t1	0.0996291	0.465357	0.214092
g05651.t1	Csa01g015840.1	0.0591135	0.276127	0.214081
Csa01g015840.1	g05651.t1	0.0591135	0.276127	0.214081
AL3G25450.t1	Sal11g18520L	0.0969676	0.453161	0.213981
Sal11g18520L	AL3G25450.t1	0.0969676	0.453161	0.213981
Cagra.0690s0007.1.p	Thlar.0016s0579.1	0.101133	0.4728	0.213901
Thlar.0016s0579.1	Cagra.0690s0007.1.p	0.101133	0.4728	0.213901
Bostr.3640s0147.1	Sal11g18520L	0.090553	0.423345	0.213899
Sal11g18520L	Bostr.3640s0147.1	0.090553	0.423345	0.213899
rna-MERR_LOCUS3601	Thlar.0016s0579.1	0.0709603	0.331858	0.213827
rna-MERR_LOCUS3983	Thlar.0016s0579.1	0.0709603	0.331858	0.213827
Thlar.0016s0579.1	rna-MERR_LOCUS3983	0.0709603	0.331858	0.213827
Thlar.0016s0579.1	rna-MERR_LOCUS3601	0.0709603	0.331858	0.213827
AT3G13540.1	LA_scaffold1148_19	0.0866924	0.40611	0.21347
LA_scaffold1148_19	AT3G13540.1	0.0866924	0.40611	0.21347
BniB01g051660.2N.1	MIN04G2913.t1	0.0825512	0.387162	0.213221
MIN04G2913.t1	BniB01g051660.2N.1	0.0825512	0.387162	0.213221
BniB01g051660.2N.1	SI_scaffold2431_72	0.0594103	0.278692	0.213175
SI_scaffold2431_72	BniB01g051660.2N.1	0.0594103	0.278692	0.213175
BjuB08g08090S	Carub.0003s1302.1	0.112414	0.527394	0.213149
Carub.0003s1302.1	BjuB08g08090S	0.112414	0.527394	0.213149
AL3G25450.t1	BraA01g039360.3.5C.1	0.102599	0.481692	0.212997
AL3G25450.t1	BjuA01g06100S	0.102599	0.481692	0.212997
BjuA01g06100S	AL3G25450.t1	0.102599	0.481692	0.212997
BraA01g039360.3.5C.1	AL3G25450.t1	0.102599	0.481692	0.212997
KFK38704.1	C01p51550.1_BnaDAR	0.108471	0.509741	0.212796
KFK38704.1	BcaB04g20988	0.108471	0.509741	0.212796
BcaB04g20988	KFK38704.1	0.108471	0.509741	0.212796
C01p51550.1_BnaDAR	KFK38704.1	0.108471	0.509741	0.212796
KFK38704.1	CARHR088210.1	0.0876213	0.411927	0.212711
CARHR088210.1	KFK38704.1	0.0876213	0.411927	0.212711
BOERETT00020328	Csa15g017660.1	0.0403193	0.189662	0.212585
Csa15g017660.1	BOERETT00020328	0.0403193	0.189662	0.212585
BjuB07g46240S	Carub.0003s1302.1	0.107741	0.506817	0.212584
Carub.0003s1302.1	BjuB07g46240S	0.107741	0.506817	0.212584
A05p35900.1_BnaDAR	MIN04G2913.t1	0.0916891	0.431357	0.212559
MIN04G2913.t1	A05p35900.1_BnaDAR	0.0916891	0.431357	0.212559
maker-Contig1121-snap-gene-0.54-mRNA-1	A01p40070.1_BnaDAR	0.0963006	0.453286	0.21245
A01p40070.1_BnaDAR	maker-Contig1121-snap-gene-0.54-mRNA-1	0.0963006	0.453286	0.21245
BcaB01g00389	evm.model.scaffold141.97	0.119463	0.562459	0.212395
evm.model.scaffold141.97	BcaB01g00389	0.119463	0.562459	0.212395
KFK38704.1	Thlar.0016s0579.1	0.0745271	0.351326	0.212131
Thlar.0016s0579.1	KFK38704.1	0.0745271	0.351326	0.212131
A05p35900.1_BnaDAR	SI_scaffold2431_72	0.0673901	0.317689	0.212126
SI_scaffold2431_72	A05p35900.1_BnaDAR	0.0673901	0.317689	0.212126
KFK38704.1	Bostr.3640s0147.1	0.0844894	0.398635	0.211947
Bostr.3640s0147.1	KFK38704.1	0.0844894	0.398635	0.211947
BOERETT00020328	rna-MERR_LOCUS3983	0.0743362	0.351013	0.211776
BOERETT00020328	rna-MERR_LOCUS3601	0.0743362	0.351013	0.211776
rna-MERR_LOCUS3601	BOERETT00020328	0.0743362	0.351013	0.211776
rna-MERR_LOCUS3983	BOERETT00020328	0.0743362	0.351013	0.211776
BjuA01g06100S	SI_scaffold2431_72	0.0585663	0.27664	0.211706
BraA01g039360.3.5C.1	SI_scaffold2431_72	0.0585663	0.27664	0.211706
SI_scaffold2431_72	BraA01g039360.3.5C.1	0.0585663	0.27664	0.211706
SI_scaffold2431_72	BjuA01g06100S	0.0585663	0.27664	0.211706
BniB08g066220.2N.1	evm.model.scaffold141.97	0.119388	0.564177	0.211615
evm.model.scaffold141.97	BniB08g066220.2N.1	0.119388	0.564177	0.211615
BolC1t05098H	Carub.0003s1302.1	0.105772	0.500613	0.211285
Carub.0003s1302.1	BolC1t05098H	0.105772	0.500613	0.211285
BjuA01g06100S	Cagra.0690s0007.1.p	0.112599	0.533109	0.211213
BraA01g039360.3.5C.1	Cagra.0690s0007.1.p	0.112599	0.533109	0.211213
Cagra.0690s0007.1.p	BraA01g039360.3.5C.1	0.112599	0.533109	0.211213
Cagra.0690s0007.1.p	BjuA01g06100S	0.112599	0.533109	0.211213
BjuB07g46240S	BjuB01g07980S	0.0639886	0.303306	0.21097
BjuB01g07980S	BjuB07g46240S	0.0639886	0.303306	0.21097
maker-Contig1121-snap-gene-0.54-mRNA-1	MIN04G2913.t1	0.0763623	0.361968	0.210964
MIN04G2913.t1	maker-Contig1121-snap-gene-0.54-mRNA-1	0.0763623	0.361968	0.210964
CARHR088210.1	Thlar.0016s0579.1	0.0842687	0.399859	0.210746
Thlar.0016s0579.1	CARHR088210.1	0.0842687	0.399859	0.210746
Cagra.0690s0007.1.p	Sar05g51120R	0.106927	0.507723	0.210602
Sar05g51120R	Cagra.0690s0007.1.p	0.106927	0.507723	0.210602
BjuB07g46240S	BOERETT00020328	0.0919126	0.436609	0.210515
BOERETT00020328	BjuB07g46240S	0.0919126	0.436609	0.210515
KFK38704.1	BraA01g039360.3.5C.1	0.111495	0.530948	0.209993
KFK38704.1	BjuA01g06100S	0.111495	0.530948	0.209993
BjuA01g06100S	KFK38704.1	0.111495	0.530948	0.209993
BraA01g039360.3.5C.1	KFK38704.1	0.111495	0.530948	0.209993
g05651.t1	LA_scaffold1148_19	0.0900913	0.429167	0.209921
LA_scaffold1148_19	g05651.t1	0.0900913	0.429167	0.209921
BcaNung06232	MIN04G2913.t1	0.0819741	0.390619	0.209857
C05p54330.1_BnaDAR	MIN04G2913.t1	0.0819741	0.390619	0.209857
BolC5t34101H	MIN04G2913.t1	0.0819741	0.390619	0.209857
MIN04G2913.t1	BolC5t34101H	0.0819741	0.390619	0.209857
MIN04G2913.t1	C05p54330.1_BnaDAR	0.0819741	0.390619	0.209857
MIN04G2913.t1	BcaNung06232	0.0819741	0.390619	0.209857
BcaB06g25457	Cagra.0690s0007.1.p	0.116452	0.555584	0.209603
Cagra.0690s0007.1.p	BcaB06g25457	0.116452	0.555584	0.209603
BOERETT00020328	Sal11g18520L	0.0916269	0.437201	0.209576
Sal11g18520L	BOERETT00020328	0.0916269	0.437201	0.209576
Bostr.3640s0147.1	Sar05g51120R	0.0865768	0.413481	0.209385
Sar05g51120R	Bostr.3640s0147.1	0.0865768	0.413481	0.209385
Csa15g017660.1	c0005_01154	0.10965	0.523936	0.209281
c0005_01154	Csa15g017660.1	0.10965	0.523936	0.209281
Rs229050	c0005_01154	0.0572572	0.273589	0.209281
c0005_01154	Rs229050	0.0572572	0.273589	0.209281
Bostr.3640s0147.1	BolC5t34101H	0.083034	0.396839	0.209238
BolC5t34101H	Bostr.3640s0147.1	0.083034	0.396839	0.209238
BcaB04g20988	SI_scaffold2431_72	0.0589264	0.282965	0.208246
C01p51550.1_BnaDAR	SI_scaffold2431_72	0.0589264	0.282965	0.208246
SI_scaffold2431_72	C01p51550.1_BnaDAR	0.0589264	0.282965	0.208246
SI_scaffold2431_72	BcaB04g20988	0.0589264	0.282965	0.208246
BjuA05g31020S	Carub.0003s1302.1	0.114734	0.551136	0.208177
Carub.0003s1302.1	BjuA05g31020S	0.114734	0.551136	0.208177
maker-Contig1121-snap-gene-0.54-mRNA-1	Sar05g51120R	0.0895689	0.430376	0.208118
Sar05g51120R	maker-Contig1121-snap-gene-0.54-mRNA-1	0.0895689	0.430376	0.208118
BjuA05g31020S	BniB07g055510.2N.1	0.0695264	0.334352	0.207944
BniB07g055510.2N.1	BjuA05g31020S	0.0695264	0.334352	0.207944
BcaB06g25457	Csa01g015840.1	0.0994354	0.478253	0.207914
Csa01g015840.1	BcaB06g25457	0.0994354	0.478253	0.207914
BjuB01g07980S	Iin15402.t1	0.0648362	0.312171	0.207695
Iin15402.t1	BjuB01g07980S	0.0648362	0.312171	0.207695
Cagra.0690s0007.1.p	Rs229050	0.123455	0.594963	0.2075
Rs229050	Cagra.0690s0007.1.p	0.123455	0.594963	0.2075
BjuB01g07980S	MIN04G2913.t1	0.0835214	0.402521	0.207496
MIN04G2913.t1	BjuB01g07980S	0.0835214	0.402521	0.207496
BolC5t34101H	Carub.0003s1302.1	0.108376	0.522489	0.207422
Carub.0003s1302.1	BolC5t34101H	0.108376	0.522489	0.207422
BjuB01g07980S	Cagra.0690s0007.1.p	0.11244	0.542208	0.207374
Cagra.0690s0007.1.p	BjuB01g07980S	0.11244	0.542208	0.207374
BjuA05g31020S	SI_scaffold2431_72	0.0638684	0.308298	0.207164
SI_scaffold2431_72	BjuA05g31020S	0.0638684	0.308298	0.207164
BolC1t05098H	evm.model.scaffold141.97	0.117914	0.569861	0.206917
evm.model.scaffold141.97	BolC1t05098H	0.117914	0.569861	0.206917
A05p35900.1_BnaDAR	OV01G036000.1	0.0893414	0.431776	0.206916
OV01G036000.1	A05p35900.1_BnaDAR	0.0893414	0.431776	0.206916
LA_scaffold1148_19	rna-MERR_LOCUS3983	0.0990242	0.478994	0.206734
LA_scaffold1148_19	rna-MERR_LOCUS3601	0.0990242	0.478994	0.206734
rna-MERR_LOCUS3601	LA_scaffold1148_19	0.0990242	0.478994	0.206734
rna-MERR_LOCUS3983	LA_scaffold1148_19	0.0990242	0.478994	0.206734
BjuB01g07980S	SI_scaffold2431_72	0.0603476	0.292135	0.206574
SI_scaffold2431_72	BjuB01g07980S	0.0603476	0.292135	0.206574
CARHR088210.1	OV01G036000.1	0.0959774	0.464679	0.206546
OV01G036000.1	CARHR088210.1	0.0959774	0.464679	0.206546
maker-Contig1121-snap-gene-0.54-mRNA-1	Sar01g38320R	0.08283	0.4011	0.206507
Sar01g38320R	maker-Contig1121-snap-gene-0.54-mRNA-1	0.08283	0.4011	0.206507
BjuA05g31020S	BolC1t05098H	0.0800923	0.387983	0.206433
BolC1t05098H	BjuA05g31020S	0.0800923	0.387983	0.206433
evm.model.scaffold20.498	Sal11g18520L	0.124162	0.601882	0.206289
Sal11g18520L	evm.model.scaffold20.498	0.124162	0.601882	0.206289
BcaB06g25457	rna-MERR_LOCUS3983	0.0692133	0.335773	0.206131
BcaB06g25457	rna-MERR_LOCUS3601	0.0692133	0.335773	0.206131
rna-MERR_LOCUS3601	BcaB06g25457	0.0692133	0.335773	0.206131
rna-MERR_LOCUS3983	BcaB06g25457	0.0692133	0.335773	0.206131
BcaB04g20988	Carub.0003s1302.1	0.103682	0.503086	0.206092
C01p51550.1_BnaDAR	Carub.0003s1302.1	0.103682	0.503086	0.206092
Carub.0003s1302.1	C01p51550.1_BnaDAR	0.103682	0.503086	0.206092
Carub.0003s1302.1	BcaB04g20988	0.103682	0.503086	0.206092
Iin15402.t1	rna-MERR_LOCUS3983	0.0726058	0.352322	0.206078
Iin15402.t1	rna-MERR_LOCUS3601	0.0726058	0.352322	0.206078
rna-MERR_LOCUS3601	Iin15402.t1	0.0726058	0.352322	0.206078
rna-MERR_LOCUS3983	Iin15402.t1	0.0726058	0.352322	0.206078
BjuB08g08090S	LA_scaffold1148_19	0.106086	0.515348	0.205853
LA_scaffold1148_19	BjuB08g08090S	0.106086	0.515348	0.205853
Csa01g015840.1	Sar05g51120R	0.0850635	0.4136	0.205666
Sar05g51120R	Csa01g015840.1	0.0850635	0.4136	0.205666
CARHR088210.1	rna-MERR_LOCUS3983	0.0803171	0.390953	0.205439
CARHR088210.1	rna-MERR_LOCUS3601	0.0803171	0.390953	0.205439
rna-MERR_LOCUS3601	CARHR088210.1	0.0803171	0.390953	0.205439
rna-MERR_LOCUS3983	CARHR088210.1	0.0803171	0.390953	0.205439
BniB07g055510.2N.1	Rs229050	0.0701131	0.34131	0.205423
Rs229050	BniB07g055510.2N.1	0.0701131	0.34131	0.205423
KFK38704.1	c0005_01154	0.0807102	0.392904	0.20542
c0005_01154	KFK38704.1	0.0807102	0.392904	0.20542
BniB01g051660.2N.1	BolC1t05098H	0.066599	0.324223	0.205411
BolC1t05098H	BniB01g051660.2N.1	0.066599	0.324223	0.205411
Carub.0003s1302.1	evm.model.scaffold20.498	0.10889	0.530323	0.205327
evm.model.scaffold20.498	Carub.0003s1302.1	0.10889	0.530323	0.205327
BcaNung06232	BolC1t05098H	0.0778493	0.379369	0.205207
C05p54330.1_BnaDAR	BolC1t05098H	0.0778493	0.379369	0.205207
BolC1t05098H	BolC5t34101H	0.0778493	0.379369	0.205207
BolC1t05098H	C05p54330.1_BnaDAR	0.0778493	0.379369	0.205207
BolC1t05098H	BcaNung06232	0.0778493	0.379369	0.205207
BolC5t34101H	BolC1t05098H	0.0778493	0.379369	0.205207
BOERETT00020328	Sar05g51120R	0.0876933	0.427395	0.205181
Sar05g51120R	BOERETT00020328	0.0876933	0.427395	0.205181
BjuB01g07980S	Bostr.3640s0147.1	0.0815337	0.397641	0.205043
Bostr.3640s0147.1	BjuB01g07980S	0.0815337	0.397641	0.205043
BniB07g055510.2N.1	Thlar.0016s0579.1	0.0613943	0.299719	0.20484
Thlar.0016s0579.1	BniB07g055510.2N.1	0.0613943	0.299719	0.20484
Bostr.3640s0147.1	LA_scaffold1148_19	0.0749025	0.365734	0.2048
LA_scaffold1148_19	Bostr.3640s0147.1	0.0749025	0.365734	0.2048
A01p40070.1_BnaDAR	Carub.0003s1302.1	0.105809	0.516878	0.204708
Carub.0003s1302.1	A01p40070.1_BnaDAR	0.105809	0.516878	0.204708
BOERETT00020328	BolC5t34101H	0.0830852	0.40608	0.204603
BolC5t34101H	BOERETT00020328	0.0830852	0.40608	0.204603
BjuB01g07980S	Sar05g51120R	0.0633547	0.309799	0.204502
Sar05g51120R	BjuB01g07980S	0.0633547	0.309799	0.204502
Carub.0003s1302.1	c0005_01154	0.099455	0.486609	0.204384
c0005_01154	Carub.0003s1302.1	0.099455	0.486609	0.204384
Csa19g018880.1	Rs229050	0.111932	0.548107	0.204216
Rs229050	Csa19g018880.1	0.111932	0.548107	0.204216
g05651.t1	Sar05g51120R	0.09047	0.443627	0.203933
Sar05g51120R	g05651.t1	0.09047	0.443627	0.203933
Bostr.3640s0147.1	A01p40070.1_BnaDAR	0.093399	0.458182	0.203847
A01p40070.1_BnaDAR	Bostr.3640s0147.1	0.093399	0.458182	0.203847
Iin15402.t1	Sal11g18520L	0.0525157	0.25791	0.20362
Sal11g18520L	Iin15402.t1	0.0525157	0.25791	0.20362
maker-Contig1121-snap-gene-0.54-mRNA-1	BniB08g066220.2N.1	0.105695	0.519486	0.203461
BniB08g066220.2N.1	maker-Contig1121-snap-gene-0.54-mRNA-1	0.105695	0.519486	0.203461
LA_scaffold1148_19	Sar05g51120R	0.105872	0.520514	0.203399
Sar05g51120R	LA_scaffold1148_19	0.105872	0.520514	0.203399
KFK38704.1	BOERETT00020328	0.0836441	0.41132	0.203355
BOERETT00020328	KFK38704.1	0.0836441	0.41132	0.203355
BjuB01g07980S	Csa19g018880.1	0.104715	0.515014	0.203324
Csa19g018880.1	BjuB01g07980S	0.104715	0.515014	0.203324
BniB08g066220.2N.1	LA_scaffold1148_19	0.117393	0.577657	0.203224
LA_scaffold1148_19	BniB08g066220.2N.1	0.117393	0.577657	0.203224
BniB01g051660.2N.1	Cagra.0690s0007.1.p	0.111431	0.548456	0.203172
Cagra.0690s0007.1.p	BniB01g051660.2N.1	0.111431	0.548456	0.203172
AT3G13540.1	Sal11g18520L	0.0969839	0.47751	0.203103
Sal11g18520L	AT3G13540.1	0.0969839	0.47751	0.203103
BjuA01g06100S	Iin15402.t1	0.0566394	0.279081	0.20295
BraA01g039360.3.5C.1	Iin15402.t1	0.0566394	0.279081	0.20295
Iin15402.t1	BraA01g039360.3.5C.1	0.0566394	0.279081	0.20295
Iin15402.t1	BjuA01g06100S	0.0566394	0.279081	0.20295
BjuB07g46240S	BniB01g051660.2N.1	0.06268	0.309669	0.20241
BniB01g051660.2N.1	BjuB07g46240S	0.06268	0.309669	0.20241
LA_scaffold1148_19	Sal11g18520L	0.11259	0.556376	0.202364
Sal11g18520L	LA_scaffold1148_19	0.11259	0.556376	0.202364
BjuB07g46240S	Csa15g017660.1	0.0925943	0.457608	0.202344
Csa15g017660.1	BjuB07g46240S	0.0925943	0.457608	0.202344
BniB08g066220.2N.1	evm.model.scaffold191.42	0.127327	0.629261	0.202344
evm.model.scaffold191.42	BniB08g066220.2N.1	0.127327	0.629261	0.202344
AL3G25450.t1	Thlar.0016s0579.1	0.0948136	0.469145	0.202099
Thlar.0016s0579.1	AL3G25450.t1	0.0948136	0.469145	0.202099
BcaB04g20988	evm.model.scaffold141.97	0.115752	0.57292	0.202039
C01p51550.1_BnaDAR	evm.model.scaffold141.97	0.115752	0.57292	0.202039
evm.model.scaffold141.97	C01p51550.1_BnaDAR	0.115752	0.57292	0.202039
evm.model.scaffold141.97	BcaB04g20988	0.115752	0.57292	0.202039
A05p35900.1_BnaDAR	rna-MERR_LOCUS3983	0.0854024	0.422884	0.201952
A05p35900.1_BnaDAR	rna-MERR_LOCUS3601	0.0854024	0.422884	0.201952
rna-MERR_LOCUS3601	A05p35900.1_BnaDAR	0.0854024	0.422884	0.201952
rna-MERR_LOCUS3983	A05p35900.1_BnaDAR	0.0854024	0.422884	0.201952
BniB07g055510.2N.1	SI_scaffold2431_72	0.0526987	0.261241	0.201724
SI_scaffold2431_72	BniB07g055510.2N.1	0.0526987	0.261241	0.201724
OV01G036000.1	Thlar.0016s0579.1	0.0624297	0.310045	0.201357
Thlar.0016s0579.1	OV01G036000.1	0.0624297	0.310045	0.201357
BniB07g055510.2N.1	Cagra.0690s0007.1.p	0.10425	0.517797	0.201335
Cagra.0690s0007.1.p	BniB07g055510.2N.1	0.10425	0.517797	0.201335
g05651.t1	Cagra.0690s0007.1.p	0.0651715	0.32382	0.201259
Cagra.0690s0007.1.p	g05651.t1	0.0651715	0.32382	0.201259
BjuA01g06100S	Csa01g015840.1	0.0971608	0.484078	0.200713
BraA01g039360.3.5C.1	Csa01g015840.1	0.0971608	0.484078	0.200713
Csa01g015840.1	BraA01g039360.3.5C.1	0.0971608	0.484078	0.200713
Csa01g015840.1	BjuA01g06100S	0.0971608	0.484078	0.200713
BjuB01g07980S	BOERETT00020328	0.0815838	0.406966	0.200468
BOERETT00020328	BjuB01g07980S	0.0815838	0.406966	0.200468
BcaB01g00389	LA_scaffold1148_19	0.115425	0.575914	0.20042
LA_scaffold1148_19	BcaB01g00389	0.115425	0.575914	0.20042
maker-Contig1121-snap-gene-0.54-mRNA-1	BcaB01g00389	0.103788	0.517992	0.200365
BcaB01g00389	maker-Contig1121-snap-gene-0.54-mRNA-1	0.103788	0.517992	0.200365
BjuA05g31020S	C01p51550.1_BnaDAR	0.0780756	0.389775	0.200309
BjuA05g31020S	BcaB04g20988	0.0780756	0.389775	0.200309
BcaB04g20988	BjuA05g31020S	0.0780756	0.389775	0.200309
C01p51550.1_BnaDAR	BjuA05g31020S	0.0780756	0.389775	0.200309
OV01G036000.1	c0005_01154	0.0544407	0.271921	0.200208
c0005_01154	OV01G036000.1	0.0544407	0.271921	0.200208
BOERETT00020328	A01p40070.1_BnaDAR	0.0944903	0.472346	0.200045
A01p40070.1_BnaDAR	BOERETT00020328	0.0944903	0.472346	0.200045
BjuA05g31020S	Iin15402.t1	0.0646408	0.323168	0.200023
Iin15402.t1	BjuA05g31020S	0.0646408	0.323168	0.200023
Thhalv10022057m	SI_scaffold2431_72	0.0613949	0.306949	0.200016
SI_scaffold2431_72	Thhalv10022057m	0.0613949	0.306949	0.200016
Bostr.3640s0147.1	BniB01g051660.2N.1	0.0805629	0.402835	0.19999
BniB01g051660.2N.1	Bostr.3640s0147.1	0.0805629	0.402835	0.19999
BjuA01g06100S	Carub.0003s1302.1	0.104573	0.522972	0.199959
BraA01g039360.3.5C.1	Carub.0003s1302.1	0.104573	0.522972	0.199959
Carub.0003s1302.1	BraA01g039360.3.5C.1	0.104573	0.522972	0.199959
Carub.0003s1302.1	BjuA01g06100S	0.104573	0.522972	0.199959
BcaB01g00389	evm.model.scaffold191.42	0.125363	0.627273	0.199853
evm.model.scaffold191.42	BcaB01g00389	0.125363	0.627273	0.199853
Carub.0003s1302.1	evm.model.scaffold141.97	0.0970866	0.485797	0.19985
evm.model.scaffold141.97	Carub.0003s1302.1	0.0970866	0.485797	0.19985
AL3G25450.t1	LA_scaffold1148_19	0.0910861	0.456069	0.19972
LA_scaffold1148_19	AL3G25450.t1	0.0910861	0.456069	0.19972
BjuB01g07980S	BolC1t05098H	0.0675536	0.338341	0.199661
BolC1t05098H	BjuB01g07980S	0.0675536	0.338341	0.199661
AA_scaffold6320_9	Csa19g018880.1	0.212712	1.06876	0.199027
Csa19g018880.1	AA_scaffold6320_9	0.212712	1.06876	0.199027
BcaB04g20988	BolC5t34101H	0.0758406	0.38111	0.198999
BcaB04g20988	C05p54330.1_BnaDAR	0.0758406	0.38111	0.198999
BcaB04g20988	BcaNung06232	0.0758406	0.38111	0.198999
BcaNung06232	C01p51550.1_BnaDAR	0.0758406	0.38111	0.198999
BcaNung06232	BcaB04g20988	0.0758406	0.38111	0.198999
C01p51550.1_BnaDAR	BolC5t34101H	0.0758406	0.38111	0.198999
C01p51550.1_BnaDAR	C05p54330.1_BnaDAR	0.0758406	0.38111	0.198999
C01p51550.1_BnaDAR	BcaNung06232	0.0758406	0.38111	0.198999
C05p54330.1_BnaDAR	C01p51550.1_BnaDAR	0.0758406	0.38111	0.198999
C05p54330.1_BnaDAR	BcaB04g20988	0.0758406	0.38111	0.198999
BolC5t34101H	C01p51550.1_BnaDAR	0.0758406	0.38111	0.198999
BolC5t34101H	BcaB04g20988	0.0758406	0.38111	0.198999
BniB01g051660.2N.1	Csa19g018880.1	0.1037	0.521141	0.198986
Csa19g018880.1	BniB01g051660.2N.1	0.1037	0.521141	0.198986
g05651.t1	BolC1t05098H	0.0949595	0.477657	0.198803
BolC1t05098H	g05651.t1	0.0949595	0.477657	0.198803
BolC1t05098H	Iin15402.t1	0.0567537	0.285805	0.198575
Iin15402.t1	BolC1t05098H	0.0567537	0.285805	0.198575
KFK38704.1	BjuB07g46240S	0.0979796	0.493431	0.198568
BjuB07g46240S	KFK38704.1	0.0979796	0.493431	0.198568
g05651.t1	Thlar.0016s0579.1	0.0898128	0.452354	0.198546
Thlar.0016s0579.1	g05651.t1	0.0898128	0.452354	0.198546
AL3G25450.t1	BjuA05g31020S	0.0952192	0.479689	0.198502
BjuA05g31020S	AL3G25450.t1	0.0952192	0.479689	0.198502
BcaB04g20988	BniB01g051660.2N.1	0.0646246	0.325661	0.198441
C01p51550.1_BnaDAR	BniB01g051660.2N.1	0.0646246	0.325661	0.198441
BniB01g051660.2N.1	C01p51550.1_BnaDAR	0.0646246	0.325661	0.198441
BniB01g051660.2N.1	BcaB04g20988	0.0646246	0.325661	0.198441
BcaB06g25457	Carub.0003s1302.1	0.109315	0.550908	0.198427
Carub.0003s1302.1	BcaB06g25457	0.109315	0.550908	0.198427
Bostr.3640s0147.1	Carub.0003s1302.1	0.0426635	0.21539	0.198075
Carub.0003s1302.1	Bostr.3640s0147.1	0.0426635	0.21539	0.198075
evm.model.scaffold191.42	MIN04G2913.t1	0.0964526	0.48735	0.197912
MIN04G2913.t1	evm.model.scaffold191.42	0.0964526	0.48735	0.197912
A05p35900.1_BnaDAR	BniB07g055510.2N.1	0.0686299	0.347422	0.19754
BniB07g055510.2N.1	A05p35900.1_BnaDAR	0.0686299	0.347422	0.19754
Bostr.3640s0147.1	Rs229050	0.0939702	0.476427	0.197239
Rs229050	Bostr.3640s0147.1	0.0939702	0.476427	0.197239
Iin15402.t1	Rs229050	0.0658338	0.334051	0.197077
Rs229050	Iin15402.t1	0.0658338	0.334051	0.197077
Iin15402.t1	MIN04G2913.t1	0.0731601	0.371271	0.197053
MIN04G2913.t1	Iin15402.t1	0.0731601	0.371271	0.197053
Carub.0003s1302.1	Thlar.0016s0579.1	0.0910726	0.462999	0.196701
Thlar.0016s0579.1	Carub.0003s1302.1	0.0910726	0.462999	0.196701
maker-Contig1121-snap-gene-0.54-mRNA-1	OV10G011380.1	0.102898	0.523286	0.196638
OV10G011380.1	maker-Contig1121-snap-gene-0.54-mRNA-1	0.102898	0.523286	0.196638
A01p40070.1_BnaDAR	evm.model.scaffold20.498	0.116105	0.590563	0.196601
evm.model.scaffold20.498	A01p40070.1_BnaDAR	0.116105	0.590563	0.196601
BjuA05g31020S	rna-MERR_LOCUS3983	0.0814559	0.414406	0.196561
BjuA05g31020S	rna-MERR_LOCUS3601	0.0814559	0.414406	0.196561
rna-MERR_LOCUS3601	BjuA05g31020S	0.0814559	0.414406	0.196561
rna-MERR_LOCUS3983	BjuA05g31020S	0.0814559	0.414406	0.196561
CARHR088210.1	c0005_01154	0.0800399	0.407415	0.196458
c0005_01154	CARHR088210.1	0.0800399	0.407415	0.196458
Csa01g015840.1	rna-MERR_LOCUS3983	0.0836597	0.426808	0.196012
Csa01g015840.1	rna-MERR_LOCUS3601	0.0836597	0.426808	0.196012
rna-MERR_LOCUS3601	Csa01g015840.1	0.0836597	0.426808	0.196012
rna-MERR_LOCUS3983	Csa01g015840.1	0.0836597	0.426808	0.196012
Carub.0003s1302.1	Sar01g38320R	0.104411	0.532742	0.195988
Sar01g38320R	Carub.0003s1302.1	0.104411	0.532742	0.195988
A05p35900.1_BnaDAR	BolC1t05098H	0.0769553	0.392928	0.195851
BolC1t05098H	A05p35900.1_BnaDAR	0.0769553	0.392928	0.195851
BOERETT00020328	BniB01g051660.2N.1	0.0806124	0.412214	0.19556
BniB01g051660.2N.1	BOERETT00020328	0.0806124	0.412214	0.19556
g05651.t1	Sal11g18520L	0.0948488	0.485179	0.195493
Sal11g18520L	g05651.t1	0.0948488	0.485179	0.195493
AL3G25450.t1	A05p35900.1_BnaDAR	0.094336	0.483052	0.195292
A05p35900.1_BnaDAR	AL3G25450.t1	0.094336	0.483052	0.195292
BjuB01g07980S	Csa01g015840.1	0.0954511	0.489337	0.195062
Csa01g015840.1	BjuB01g07980S	0.0954511	0.489337	0.195062
c0005_01154	Thlar.0016s0579.1	0.0407524	0.208966	0.195019
Thlar.0016s0579.1	c0005_01154	0.0407524	0.208966	0.195019
BjuB01g07980S	c0005_01154	0.0520622	0.267561	0.194581
c0005_01154	BjuB01g07980S	0.0520622	0.267561	0.194581
Thhalv10022057m	Thlar.0016s0579.1	0.0407278	0.209464	0.194439
Thlar.0016s0579.1	Thhalv10022057m	0.0407278	0.209464	0.194439
BniB07g055510.2N.1	MIN04G2913.t1	0.0858345	0.441458	0.194434
MIN04G2913.t1	BniB07g055510.2N.1	0.0858345	0.441458	0.194434
AL3G25450.t1	Sar01g38320R	0.0872542	0.448793	0.19442
Sar01g38320R	AL3G25450.t1	0.0872542	0.448793	0.19442
BjuA01g06100S	BolC1t05098H	0.0120606	0.0620509	0.194366
BolC1t05098H	BraA01g039360.3.5C.1	0.0120606	0.0620509	0.194366
BolC1t05098H	BjuA01g06100S	0.0120606	0.0620509	0.194366
BraA01g039360.3.5C.1	BolC1t05098H	0.0120606	0.0620509	0.194366
BniB01g051660.2N.1	c0005_01154	0.0511332	0.263228	0.194254
c0005_01154	BniB01g051660.2N.1	0.0511332	0.263228	0.194254
maker-Contig1121-snap-gene-0.54-mRNA-1	BjuB07g46240S	0.0900465	0.463723	0.194182
BjuB07g46240S	maker-Contig1121-snap-gene-0.54-mRNA-1	0.0900465	0.463723	0.194182
maker-Contig1121-snap-gene-0.54-mRNA-1	BraA01g039360.3.5C.1	0.0933847	0.481014	0.194141
maker-Contig1121-snap-gene-0.54-mRNA-1	BjuA01g06100S	0.0933847	0.481014	0.194141
BjuA01g06100S	maker-Contig1121-snap-gene-0.54-mRNA-1	0.0933847	0.481014	0.194141
BraA01g039360.3.5C.1	maker-Contig1121-snap-gene-0.54-mRNA-1	0.0933847	0.481014	0.194141
evm.model.scaffold20.498	Thlar.0016s0579.1	0.108839	0.560933	0.194031
Thlar.0016s0579.1	evm.model.scaffold20.498	0.108839	0.560933	0.194031
AL3G25450.t1	Cagra.0690s0007.1.p	0.0648717	0.334345	0.194026
Cagra.0690s0007.1.p	AL3G25450.t1	0.0648717	0.334345	0.194026
Carub.0003s1302.1	Rs229050	0.113074	0.583989	0.193623
Rs229050	Carub.0003s1302.1	0.113074	0.583989	0.193623
g05651.t1	C01p51550.1_BnaDAR	0.0929162	0.480002	0.193575
g05651.t1	BcaB04g20988	0.0929162	0.480002	0.193575
BcaB04g20988	g05651.t1	0.0929162	0.480002	0.193575
C01p51550.1_BnaDAR	g05651.t1	0.0929162	0.480002	0.193575
AL3G25450.t1	Csa01g015840.1	0.057899	0.299428	0.193365
Csa01g015840.1	AL3G25450.t1	0.057899	0.299428	0.193365
BOERETT00020328	Rs229050	0.094029	0.486632	0.193224
Rs229050	BOERETT00020328	0.094029	0.486632	0.193224
BjuB01g07980S	C01p51550.1_BnaDAR	0.0655757	0.339857	0.192951
BjuB01g07980S	BcaB04g20988	0.0655757	0.339857	0.192951
BcaB04g20988	BjuB01g07980S	0.0655757	0.339857	0.192951
C01p51550.1_BnaDAR	BjuB01g07980S	0.0655757	0.339857	0.192951
BjuB08g08090S	evm.model.scaffold141.97	0.107906	0.559245	0.192949
evm.model.scaffold141.97	BjuB08g08090S	0.107906	0.559245	0.192949
g05651.t1	KFK38704.1	0.0890391	0.462053	0.192703
KFK38704.1	g05651.t1	0.0890391	0.462053	0.192703
maker-Contig1121-snap-gene-0.54-mRNA-1	Carub.0003s1302.1	0.0748498	0.388488	0.192669
Carub.0003s1302.1	maker-Contig1121-snap-gene-0.54-mRNA-1	0.0748498	0.388488	0.192669
evm.model.scaffold20.498	OV01G036000.1	0.107119	0.555977	0.192669
OV01G036000.1	evm.model.scaffold20.498	0.107119	0.555977	0.192669
CARHR088210.1	Thhalv10022057m	0.0974242	0.505926	0.192566
Thhalv10022057m	CARHR088210.1	0.0974242	0.505926	0.192566
KFK38704.1	rna-MERR_LOCUS3983	0.0819342	0.425988	0.192339
KFK38704.1	rna-MERR_LOCUS3601	0.0819342	0.425988	0.192339
rna-MERR_LOCUS3601	KFK38704.1	0.0819342	0.425988	0.192339
rna-MERR_LOCUS3983	KFK38704.1	0.0819342	0.425988	0.192339
g05651.t1	BraA01g039360.3.5C.1	0.096717	0.505311	0.191401
g05651.t1	BjuA01g06100S	0.096717	0.505311	0.191401
BjuA01g06100S	g05651.t1	0.096717	0.505311	0.191401
BraA01g039360.3.5C.1	g05651.t1	0.096717	0.505311	0.191401
BniB07g055510.2N.1	CARHR088210.1	0.0829651	0.433661	0.191314
CARHR088210.1	BniB07g055510.2N.1	0.0829651	0.433661	0.191314
g05651.t1	Rs229050	0.100101	0.524071	0.191007
Rs229050	g05651.t1	0.100101	0.524071	0.191007
maker-Contig1121-snap-gene-0.54-mRNA-1	BjuB08g08090S	0.0921285	0.482663	0.190875
BjuB08g08090S	maker-Contig1121-snap-gene-0.54-mRNA-1	0.0921285	0.482663	0.190875
BcaB04g20988	Iin15402.t1	0.0547638	0.287064	0.190772
C01p51550.1_BnaDAR	Iin15402.t1	0.0547638	0.287064	0.190772
Iin15402.t1	C01p51550.1_BnaDAR	0.0547638	0.287064	0.190772
Iin15402.t1	BcaB04g20988	0.0547638	0.287064	0.190772
BniB01g051660.2N.1	Csa01g015840.1	0.0944505	0.495293	0.190696
Csa01g015840.1	BniB01g051660.2N.1	0.0944505	0.495293	0.190696
g05651.t1	Thhalv10022057m	0.101983	0.535136	0.190575
Thhalv10022057m	g05651.t1	0.101983	0.535136	0.190575
maker-Contig1121-snap-gene-0.54-mRNA-1	Rs229050	0.0912481	0.47885	0.190557
Rs229050	maker-Contig1121-snap-gene-0.54-mRNA-1	0.0912481	0.47885	0.190557
AT3G13540.1	Sar05g51120R	0.0875101	0.459498	0.190447
Sar05g51120R	AT3G13540.1	0.0875101	0.459498	0.190447
A01p40070.1_BnaDAR	LA_scaffold1148_19	0.108185	0.569	0.190132
LA_scaffold1148_19	A01p40070.1_BnaDAR	0.108185	0.569	0.190132
maker-Contig1121-snap-gene-0.54-mRNA-1	Sal11g18520L	0.0985517	0.518849	0.189943
Sal11g18520L	maker-Contig1121-snap-gene-0.54-mRNA-1	0.0985517	0.518849	0.189943
BcaB04g20988	A05p35900.1_BnaDAR	0.0749482	0.394743	0.189865
A05p35900.1_BnaDAR	C01p51550.1_BnaDAR	0.0749482	0.394743	0.189865
A05p35900.1_BnaDAR	BcaB04g20988	0.0749482	0.394743	0.189865
C01p51550.1_BnaDAR	A05p35900.1_BnaDAR	0.0749482	0.394743	0.189865
BjuA05g31020S	c0005_01154	0.0555478	0.29282	0.189699
c0005_01154	BjuA05g31020S	0.0555478	0.29282	0.189699
Csa01g015840.1	Rs229050	0.0996613	0.525596	0.189616
Rs229050	Csa01g015840.1	0.0996613	0.525596	0.189616
BniB01g051660.2N.1	OV01G036000.1	0.0727977	0.384343	0.189408
OV01G036000.1	BniB01g051660.2N.1	0.0727977	0.384343	0.189408
g05651.t1	BcaB06g25457	0.08505	0.449079	0.189388
BcaB06g25457	g05651.t1	0.08505	0.449079	0.189388
BniB07g055510.2N.1	Csa01g015840.1	0.0848945	0.448413	0.189322
Csa01g015840.1	BniB07g055510.2N.1	0.0848945	0.448413	0.189322
BjuA01g06100S	evm.model.scaffold141.97	0.112608	0.595712	0.189031
BraA01g039360.3.5C.1	evm.model.scaffold141.97	0.112608	0.595712	0.189031
evm.model.scaffold141.97	BraA01g039360.3.5C.1	0.112608	0.595712	0.189031
evm.model.scaffold141.97	BjuA01g06100S	0.112608	0.595712	0.189031
AT3G13540.1	KFK38704.1	0.0944613	0.500066	0.188898
KFK38704.1	AT3G13540.1	0.0944613	0.500066	0.188898
evm.model.scaffold141.97	evm.model.scaffold191.42	0.0569036	0.301422	0.188784
evm.model.scaffold191.42	evm.model.scaffold141.97	0.0569036	0.301422	0.188784
Bostr.3640s0147.1	BolC1t05098H	0.0887283	0.470384	0.188629
BolC1t05098H	Bostr.3640s0147.1	0.0887283	0.470384	0.188629
BcaB06g25457	Csa15g017660.1	0.100829	0.534587	0.188611
Csa15g017660.1	BcaB06g25457	0.100829	0.534587	0.188611
AT3G13540.1	A01p40070.1_BnaDAR	0.0987435	0.523582	0.188592
A01p40070.1_BnaDAR	AT3G13540.1	0.0987435	0.523582	0.188592
AA_scaffold6320_9	Thlar.0016s0579.1	0.17075	0.9056	0.188549
Thlar.0016s0579.1	AA_scaffold6320_9	0.17075	0.9056	0.188549
g05651.t1	BjuA05g31020S	0.0919266	0.48773	0.188478
BjuA05g31020S	g05651.t1	0.0919266	0.48773	0.188478
g05651.t1	Sar01g38320R	0.084972	0.450954	0.188427
Sar01g38320R	g05651.t1	0.084972	0.450954	0.188427
BjuB07g46240S	evm.model.scaffold20.498	0.103028	0.547655	0.188125
evm.model.scaffold20.498	BjuB07g46240S	0.103028	0.547655	0.188125
KFK38704.1	LA_scaffold1148_19	0.102202	0.543608	0.188007
LA_scaffold1148_19	KFK38704.1	0.102202	0.543608	0.188007
A05p35900.1_BnaDAR	evm.model.scaffold141.97	0.105375	0.561578	0.187642
evm.model.scaffold141.97	A05p35900.1_BnaDAR	0.105375	0.561578	0.187642
A01p40070.1_BnaDAR	evm.model.scaffold141.97	0.112254	0.598454	0.187573
evm.model.scaffold141.97	A01p40070.1_BnaDAR	0.112254	0.598454	0.187573
BcaB06g25457	BniB07g055510.2N.1	0.0543349	0.289798	0.187492
BniB07g055510.2N.1	BcaB06g25457	0.0543349	0.289798	0.187492
BniB08g066220.2N.1	evm.model.scaffold20.498	0.125865	0.672047	0.187286
evm.model.scaffold20.498	BniB08g066220.2N.1	0.125865	0.672047	0.187286
A05p35900.1_BnaDAR	Iin15402.t1	0.0614226	0.328125	0.187193
Iin15402.t1	A05p35900.1_BnaDAR	0.0614226	0.328125	0.187193
BjuB01g07980S	Carub.0003s1302.1	0.105341	0.562796	0.187174
Carub.0003s1302.1	BjuB01g07980S	0.105341	0.562796	0.187174
Csa15g017660.1	evm.model.scaffold141.97	0.089781	0.480028	0.187033
evm.model.scaffold141.97	Csa15g017660.1	0.089781	0.480028	0.187033
AL3G25450.t1	BjuB07g46240S	0.106011	0.567969	0.186649
BjuB07g46240S	AL3G25450.t1	0.106011	0.567969	0.186649
BniB07g055510.2N.1	rna-MERR_LOCUS3983	0.0705311	0.37849	0.186349
BniB07g055510.2N.1	rna-MERR_LOCUS3601	0.0705311	0.37849	0.186349
rna-MERR_LOCUS3601	BniB07g055510.2N.1	0.0705311	0.37849	0.186349
rna-MERR_LOCUS3983	BniB07g055510.2N.1	0.0705311	0.37849	0.186349
g05651.t1	A05p35900.1_BnaDAR	0.091044	0.491103	0.185387
A05p35900.1_BnaDAR	g05651.t1	0.091044	0.491103	0.185387
evm.model.scaffold141.97	Rs229050	0.108907	0.587606	0.185341
Rs229050	evm.model.scaffold141.97	0.108907	0.587606	0.185341
BOERETT00020328	BolC1t05098H	0.0898097	0.484632	0.185315
BolC1t05098H	BOERETT00020328	0.0898097	0.484632	0.185315
BjuB01g07980S	Csa15g017660.1	0.0988207	0.533776	0.185135
Csa15g017660.1	BjuB01g07980S	0.0988207	0.533776	0.185135
BcaB01g00389	evm.model.scaffold20.498	0.123885	0.669804	0.184957
evm.model.scaffold20.498	BcaB01g00389	0.123885	0.669804	0.184957
AT3G13540.1	BniB08g066220.2N.1	0.107545	0.581747	0.184866
BniB08g066220.2N.1	AT3G13540.1	0.107545	0.581747	0.184866
A05p35900.1_BnaDAR	Carub.0003s1302.1	0.105988	0.574157	0.184598
Carub.0003s1302.1	A05p35900.1_BnaDAR	0.105988	0.574157	0.184598
BniB07g055510.2N.1	Carub.0003s1302.1	0.0970468	0.52597	0.18451
Carub.0003s1302.1	BniB07g055510.2N.1	0.0970468	0.52597	0.18451
BniB01g051660.2N.1	rna-MERR_LOCUS3983	0.0644777	0.349579	0.184444
BniB01g051660.2N.1	rna-MERR_LOCUS3601	0.0644777	0.349579	0.184444
rna-MERR_LOCUS3601	BniB01g051660.2N.1	0.0644777	0.349579	0.184444
rna-MERR_LOCUS3983	BniB01g051660.2N.1	0.0644777	0.349579	0.184444
BjuA01g06100S	evm.model.scaffold20.498	0.117486	0.637208	0.184376
BraA01g039360.3.5C.1	evm.model.scaffold20.498	0.117486	0.637208	0.184376
evm.model.scaffold20.498	BraA01g039360.3.5C.1	0.117486	0.637208	0.184376
evm.model.scaffold20.498	BjuA01g06100S	0.117486	0.637208	0.184376
AL3G25450.t1	Rs229050	0.097273	0.528815	0.183945
Rs229050	AL3G25450.t1	0.097273	0.528815	0.183945
evm.model.scaffold141.97	OV01G036000.1	0.113139	0.615139	0.183924
OV01G036000.1	evm.model.scaffold141.97	0.113139	0.615139	0.183924
LA_scaffold1148_19	evm.model.scaffold191.42	0.0976048	0.531567	0.183617
evm.model.scaffold191.42	LA_scaffold1148_19	0.0976048	0.531567	0.183617
BjuB01g07980S	OV01G036000.1	0.0727977	0.396689	0.183514
OV01G036000.1	BjuB01g07980S	0.0727977	0.396689	0.183514
BjuA05g31020S	evm.model.scaffold141.97	0.10121	0.551613	0.18348
evm.model.scaffold141.97	BjuA05g31020S	0.10121	0.551613	0.18348
Bostr.3640s0147.1	C01p51550.1_BnaDAR	0.0866962	0.472675	0.183416
Bostr.3640s0147.1	BcaB04g20988	0.0866962	0.472675	0.183416
BcaB04g20988	Bostr.3640s0147.1	0.0866962	0.472675	0.183416
C01p51550.1_BnaDAR	Bostr.3640s0147.1	0.0866962	0.472675	0.183416
BniB01g051660.2N.1	Carub.0003s1302.1	0.104342	0.569231	0.183304
Carub.0003s1302.1	BniB01g051660.2N.1	0.104342	0.569231	0.183304
Csa15g017660.1	evm.model.scaffold191.42	0.0968345	0.52892	0.183079
evm.model.scaffold191.42	Csa15g017660.1	0.0968345	0.52892	0.183079
Iin15402.t1	SI_scaffold2431_72	0.0374621	0.204835	0.182889
SI_scaffold2431_72	Iin15402.t1	0.0374621	0.204835	0.182889
AL3G25450.t1	rna-MERR_LOCUS3983	0.0794967	0.434864	0.182808
AL3G25450.t1	rna-MERR_LOCUS3601	0.0794967	0.434864	0.182808
rna-MERR_LOCUS3601	AL3G25450.t1	0.0794967	0.434864	0.182808
rna-MERR_LOCUS3983	AL3G25450.t1	0.0794967	0.434864	0.182808
KFK38704.1	BcaB06g25457	0.0835003	0.456849	0.182774
BcaB06g25457	KFK38704.1	0.0835003	0.456849	0.182774
Csa19g018880.1	evm.model.scaffold20.498	0.0993713	0.544659	0.182447
evm.model.scaffold20.498	Csa19g018880.1	0.0993713	0.544659	0.182447
BcaNung06232	evm.model.scaffold20.498	0.119569	0.655823	0.182319
C05p54330.1_BnaDAR	evm.model.scaffold20.498	0.119569	0.655823	0.182319
evm.model.scaffold20.498	C05p54330.1_BnaDAR	0.119569	0.655823	0.182319
evm.model.scaffold20.498	BcaNung06232	0.119569	0.655823	0.182319
KFK38704.1	Sar01g38320R	0.0813964	0.446576	0.182268
Sar01g38320R	KFK38704.1	0.0813964	0.446576	0.182268
BjuB07g46240S	Iin15402.t1	0.0525264	0.288465	0.182089
Iin15402.t1	BjuB07g46240S	0.0525264	0.288465	0.182089
AT3G13540.1	BcaB01g00389	0.105586	0.579956	0.182058
BcaB01g00389	AT3G13540.1	0.105586	0.579956	0.182058
g05651.t1	BolC5t34101H	0.0883508	0.485452	0.181997
g05651.t1	C05p54330.1_BnaDAR	0.0883508	0.485452	0.181997
g05651.t1	BcaNung06232	0.0883508	0.485452	0.181997
BcaNung06232	g05651.t1	0.0883508	0.485452	0.181997
C05p54330.1_BnaDAR	g05651.t1	0.0883508	0.485452	0.181997
BolC5t34101H	g05651.t1	0.0883508	0.485452	0.181997
BjuA01g06100S	Bostr.3640s0147.1	0.0904931	0.497648	0.181842
Bostr.3640s0147.1	BraA01g039360.3.5C.1	0.0904931	0.497648	0.181842
Bostr.3640s0147.1	BjuA01g06100S	0.0904931	0.497648	0.181842
BraA01g039360.3.5C.1	Bostr.3640s0147.1	0.0904931	0.497648	0.181842
LA_scaffold1148_19	evm.model.scaffold20.498	0.0855415	0.471456	0.181441
evm.model.scaffold20.498	LA_scaffold1148_19	0.0855415	0.471456	0.181441
AT3G13540.1	BniB07g055510.2N.1	0.0920025	0.507145	0.181413
BniB07g055510.2N.1	AT3G13540.1	0.0920025	0.507145	0.181413
evm.model.scaffold191.42	OV10G011380.1	0.134977	0.744405	0.181321
OV10G011380.1	evm.model.scaffold191.42	0.134977	0.744405	0.181321
rna-MERR_LOCUS3601	c0005_01154	0.065908	0.363615	0.181258
rna-MERR_LOCUS3983	c0005_01154	0.065908	0.363615	0.181258
c0005_01154	rna-MERR_LOCUS3983	0.065908	0.363615	0.181258
c0005_01154	rna-MERR_LOCUS3601	0.065908	0.363615	0.181258
BcaB06g25457	evm.model.scaffold141.97	0.0981452	0.541555	0.181228
evm.model.scaffold141.97	BcaB06g25457	0.0981452	0.541555	0.181228
AT3G13540.1	OV10G011380.1	0.109284	0.603189	0.181177
OV10G011380.1	AT3G13540.1	0.109284	0.603189	0.181177
Csa15g017660.1	Sar05g51120R	0.0862744	0.476292	0.181137
Sar05g51120R	Csa15g017660.1	0.0862744	0.476292	0.181137
g05651.t1	BjuB07g46240S	0.104606	0.577709	0.181071
BjuB07g46240S	g05651.t1	0.104606	0.577709	0.181071
BniB01g051660.2N.1	Csa15g017660.1	0.0978025	0.540164	0.181061
Csa15g017660.1	BniB01g051660.2N.1	0.0978025	0.540164	0.181061
BcaNung06232	evm.model.scaffold141.97	0.105919	0.58719	0.180383
C05p54330.1_BnaDAR	evm.model.scaffold141.97	0.105919	0.58719	0.180383
BolC5t34101H	evm.model.scaffold141.97	0.105919	0.58719	0.180383
evm.model.scaffold141.97	BolC5t34101H	0.105919	0.58719	0.180383
evm.model.scaffold141.97	C05p54330.1_BnaDAR	0.105919	0.58719	0.180383
evm.model.scaffold141.97	BcaNung06232	0.105919	0.58719	0.180383
BOERETT00020328	C01p51550.1_BnaDAR	0.0877713	0.487008	0.180225
BOERETT00020328	BcaB04g20988	0.0877713	0.487008	0.180225
BcaB04g20988	BOERETT00020328	0.0877713	0.487008	0.180225
C01p51550.1_BnaDAR	BOERETT00020328	0.0877713	0.487008	0.180225
Csa19g018880.1	SI_scaffold2431_72	0.109038	0.60518	0.180175
SI_scaffold2431_72	Csa19g018880.1	0.109038	0.60518	0.180175
AT3G13540.1	Csa01g015840.1	0.0595443	0.330784	0.18001
Csa01g015840.1	AT3G13540.1	0.0595443	0.330784	0.18001
maker-Contig1121-snap-gene-0.54-mRNA-1	C01p51550.1_BnaDAR	0.0889298	0.494301	0.17991
maker-Contig1121-snap-gene-0.54-mRNA-1	BcaB04g20988	0.0889298	0.494301	0.17991
BcaB04g20988	maker-Contig1121-snap-gene-0.54-mRNA-1	0.0889298	0.494301	0.17991
C01p51550.1_BnaDAR	maker-Contig1121-snap-gene-0.54-mRNA-1	0.0889298	0.494301	0.17991
Csa15g017660.1	Rs229050	0.103068	0.572927	0.179897
Rs229050	Csa15g017660.1	0.103068	0.572927	0.179897
rna-MERR_LOCUS3601	SI_scaffold2431_72	0.0658102	0.365971	0.179823
rna-MERR_LOCUS3983	SI_scaffold2431_72	0.0658102	0.365971	0.179823
SI_scaffold2431_72	rna-MERR_LOCUS3983	0.0658102	0.365971	0.179823
SI_scaffold2431_72	rna-MERR_LOCUS3601	0.0658102	0.365971	0.179823
BolC1t05098H	evm.model.scaffold20.498	0.119267	0.663526	0.179747
evm.model.scaffold20.498	BolC1t05098H	0.119267	0.663526	0.179747
AA_scaffold6320_9	Csa15g017660.1	0.20995	1.1683	0.179706
Csa15g017660.1	AA_scaffold6320_9	0.20995	1.1683	0.179706
Cagra.0690s0007.1.p	SI_scaffold2431_72	0.108562	0.604541	0.179578
SI_scaffold2431_72	Cagra.0690s0007.1.p	0.108562	0.604541	0.179578
BjuB08g08090S	evm.model.scaffold191.42	0.101321	0.56433	0.179542
evm.model.scaffold191.42	BjuB08g08090S	0.101321	0.56433	0.179542
AL3G25450.t1	KFK38704.1	0.0922626	0.514549	0.179308
KFK38704.1	AL3G25450.t1	0.0922626	0.514549	0.179308
A05p35900.1_BnaDAR	c0005_01154	0.0546755	0.305043	0.179239
c0005_01154	A05p35900.1_BnaDAR	0.0546755	0.305043	0.179239
AT3G13540.1	BolC1t05098H	0.0939555	0.524322	0.179194
BolC1t05098H	AT3G13540.1	0.0939555	0.524322	0.179194
Csa19g018880.1	Iin15402.t1	0.0951276	0.53146	0.178993
Iin15402.t1	Csa19g018880.1	0.0951276	0.53146	0.178993
maker-Contig1121-snap-gene-0.54-mRNA-1	BOERETT00020328	0.0521719	0.291531	0.178958
BOERETT00020328	maker-Contig1121-snap-gene-0.54-mRNA-1	0.0521719	0.291531	0.178958
BjuA01g06100S	BOERETT00020328	0.091577	0.512412	0.178717
BOERETT00020328	BraA01g039360.3.5C.1	0.091577	0.512412	0.178717
BOERETT00020328	BjuA01g06100S	0.091577	0.512412	0.178717
BraA01g039360.3.5C.1	BOERETT00020328	0.091577	0.512412	0.178717
evm.model.scaffold141.97	Sal11g18520L	0.107078	0.600317	0.178368
Sal11g18520L	evm.model.scaffold141.97	0.107078	0.600317	0.178368
Csa19g018880.1	evm.model.scaffold141.97	0.089781	0.503376	0.178358
evm.model.scaffold141.97	Csa19g018880.1	0.089781	0.503376	0.178358
AL3G25450.t1	BcaB06g25457	0.0834448	0.469279	0.177815
BcaB06g25457	AL3G25450.t1	0.0834448	0.469279	0.177815
maker-Contig1121-snap-gene-0.54-mRNA-1	BolC1t05098H	0.0870851	0.491864	0.177051
BolC1t05098H	maker-Contig1121-snap-gene-0.54-mRNA-1	0.0870851	0.491864	0.177051
maker-Contig1121-snap-gene-0.54-mRNA-1	Bostr.3640s0147.1	0.0502834	0.284157	0.176956
Bostr.3640s0147.1	maker-Contig1121-snap-gene-0.54-mRNA-1	0.0502834	0.284157	0.176956
BOERETT00020328	Carub.0003s1302.1	0.0400269	0.226319	0.176861
Carub.0003s1302.1	BOERETT00020328	0.0400269	0.226319	0.176861
BjuB01g07980S	BniB07g055510.2N.1	0.0553076	0.312724	0.176857
BniB07g055510.2N.1	BjuB01g07980S	0.0553076	0.312724	0.176857
Thhalv10022057m	evm.model.scaffold141.97	0.101246	0.572702	0.176786
evm.model.scaffold141.97	Thhalv10022057m	0.101246	0.572702	0.176786
Iin15402.t1	evm.model.scaffold141.97	0.0889336	0.504412	0.176311
evm.model.scaffold141.97	Iin15402.t1	0.0889336	0.504412	0.176311
BniB01g051660.2N.1	BniB07g055510.2N.1	0.0533968	0.30332	0.176041
BniB07g055510.2N.1	BniB01g051660.2N.1	0.0533968	0.30332	0.176041
KFK38704.1	Iin15402.t1	0.0868447	0.493481	0.175984
Iin15402.t1	KFK38704.1	0.0868447	0.493481	0.175984
Cagra.0690s0007.1.p	evm.model.scaffold191.42	0.102155	0.581335	0.175725
evm.model.scaffold191.42	Cagra.0690s0007.1.p	0.102155	0.581335	0.175725
BjuA05g31020S	BolC5t34101H	0.0192122	0.109343	0.175707
BolC5t34101H	BjuA05g31020S	0.0192122	0.109343	0.175707
BcaB04g20988	evm.model.scaffold20.498	0.117086	0.667404	0.175434
C01p51550.1_BnaDAR	evm.model.scaffold20.498	0.117086	0.667404	0.175434
evm.model.scaffold20.498	C01p51550.1_BnaDAR	0.117086	0.667404	0.175434
evm.model.scaffold20.498	BcaB04g20988	0.117086	0.667404	0.175434
maker-Contig1121-snap-gene-0.54-mRNA-1	BolC5t34101H	0.0904877	0.516109	0.175327
maker-Contig1121-snap-gene-0.54-mRNA-1	C05p54330.1_BnaDAR	0.0904877	0.516109	0.175327
maker-Contig1121-snap-gene-0.54-mRNA-1	BcaNung06232	0.0904877	0.516109	0.175327
BcaNung06232	maker-Contig1121-snap-gene-0.54-mRNA-1	0.0904877	0.516109	0.175327
C05p54330.1_BnaDAR	maker-Contig1121-snap-gene-0.54-mRNA-1	0.0904877	0.516109	0.175327
BolC5t34101H	maker-Contig1121-snap-gene-0.54-mRNA-1	0.0904877	0.516109	0.175327
maker-Contig1121-snap-gene-0.54-mRNA-1	BjuA05g31020S	0.0894932	0.510511	0.175301
BjuA05g31020S	maker-Contig1121-snap-gene-0.54-mRNA-1	0.0894932	0.510511	0.175301
A05p35900.1_BnaDAR	evm.model.scaffold20.498	0.120984	0.690337	0.175254
evm.model.scaffold20.498	A05p35900.1_BnaDAR	0.120984	0.690337	0.175254
AA_scaffold6320_9	Cagra.0690s0007.1.p	0.186309	1.06388	0.175122
Cagra.0690s0007.1.p	AA_scaffold6320_9	0.186309	1.06388	0.175122
BjuA05g31020S	C05p54330.1_BnaDAR	0.0187323	0.107044	0.174997
BjuA05g31020S	BcaNung06232	0.0187323	0.107044	0.174997
BcaNung06232	BjuA05g31020S	0.0187323	0.107044	0.174997
C05p54330.1_BnaDAR	BjuA05g31020S	0.0187323	0.107044	0.174997
KFK38704.1	Cagra.0690s0007.1.p	0.102914	0.588237	0.174953
Cagra.0690s0007.1.p	KFK38704.1	0.102914	0.588237	0.174953
BjuA01g06100S	LA_scaffold1148_19	0.105172	0.60176	0.174774
BraA01g039360.3.5C.1	LA_scaffold1148_19	0.105172	0.60176	0.174774
LA_scaffold1148_19	BraA01g039360.3.5C.1	0.105172	0.60176	0.174774
LA_scaffold1148_19	BjuA01g06100S	0.105172	0.60176	0.174774
BolC5t34101H	evm.model.scaffold20.498	0.114362	0.654422	0.174753
evm.model.scaffold20.498	BolC5t34101H	0.114362	0.654422	0.174753
BjuB01g07980S	rna-MERR_LOCUS3983	0.0644777	0.368982	0.174745
BjuB01g07980S	rna-MERR_LOCUS3601	0.0644777	0.368982	0.174745
rna-MERR_LOCUS3601	BjuB01g07980S	0.0644777	0.368982	0.174745
rna-MERR_LOCUS3983	BjuB01g07980S	0.0644777	0.368982	0.174745
evm.model.scaffold141.97	Thlar.0016s0579.1	0.0918258	0.526225	0.174499
Thlar.0016s0579.1	evm.model.scaffold141.97	0.0918258	0.526225	0.174499
LA_scaffold1148_19	Sar01g38320R	0.0925264	0.53028	0.174486
Sar01g38320R	LA_scaffold1148_19	0.0925264	0.53028	0.174486
AT3G13540.1	C01p51550.1_BnaDAR	0.0918625	0.527037	0.1743
AT3G13540.1	BcaB04g20988	0.0918625	0.527037	0.1743
BcaB04g20988	AT3G13540.1	0.0918625	0.527037	0.1743
C01p51550.1_BnaDAR	AT3G13540.1	0.0918625	0.527037	0.1743
AL3G25450.t1	Iin15402.t1	0.0905063	0.519731	0.174141
Iin15402.t1	AL3G25450.t1	0.0905063	0.519731	0.174141
g05651.t1	OV01G036000.1	0.0883701	0.509226	0.173538
OV01G036000.1	g05651.t1	0.0883701	0.509226	0.173538
maker-Contig1121-snap-gene-0.54-mRNA-1	OV01G036000.1	0.0883707	0.509756	0.173359
OV01G036000.1	maker-Contig1121-snap-gene-0.54-mRNA-1	0.0883707	0.509756	0.173359
AL3G25450.t1	BolC5t34101H	0.0922821	0.532838	0.17319
AL3G25450.t1	C05p54330.1_BnaDAR	0.0922821	0.532838	0.17319
AL3G25450.t1	BcaNung06232	0.0922821	0.532838	0.17319
BcaNung06232	AL3G25450.t1	0.0922821	0.532838	0.17319
C05p54330.1_BnaDAR	AL3G25450.t1	0.0922821	0.532838	0.17319
BolC5t34101H	AL3G25450.t1	0.0922821	0.532838	0.17319
BjuB07g46240S	LA_scaffold1148_19	0.100127	0.578375	0.173117
LA_scaffold1148_19	BjuB07g46240S	0.100127	0.578375	0.173117
[truncated: 467 more rows]
