# Supplementary material for: Molecular evolution analysis of MYB5 in Brassicaceae with specific focus on seed coat color of Brassica napus
Source: BMC Plant Biol. 2024 Jan 16;24:52. doi: 10.1186/s12870-023-04718-6 (PMC10790415; doi:10.1186/s12870-023-04718-6)
Supplement: Supplementary file 5 — Additional file 5: Supplementary Table 5. The expression patterns of anthocyanin-related genes in different tissues of B. napus. [file 12870_2023_4718_MOESM5_ESM.xlsx]

## Sheet: Supplementary Table S5
The expression patterns of anthocyanin-related genes in different tissues of B. napus
gene_id	Seed_Yellow	Silique_Green	Flower_Yellow	Stem_Green	Leaf_Green	Seed_Black	Silique_Purple	Flower_Orange-red	Stem_Purple	Leaf_Purple
PAL1	20.4242	12.6209	7.06583	4.71555	32.0351	42.9938	29.6867	19.4129	6.17064	24.8043
C4H	5.59842	12.9662	2.81513	7.45378	23.5429	18.9422	45.7334	6.08078	9.42811	19.1013
4CL	5.52005	3.54139	0.789455	2.96638	5.05818	8.10226	12.3408	1.21272	4.13741	4.77693
CHS	4.43614	20.3743	19.0736	10.7086	52.5301	30.2872	1.35209	34.6375	19.7573	55.3217
CHI	0.259957	13.8043	0.140451	9.01848	7.10456	0.380315	57.6126	0.202108	13.1071	3.36903
TT5	4.06515	14.6005	9.71258	6.39223	27.3093	7.2304	1.72779	11.3376	7.51663	26.4187
F3H	11.5432	34.1987	24.3448	27.9448	87.1207	46.9254	5.96981	34.6854	59.161	64.6293
F3'H	1.07573	28.3925	2.36546	10.6559	22.7541	46.9542	1.97069	5.2978	18.0925	36.2448
FLS	29.8734	28.5743	58.4575	7.74636	95.9403	9.78516	1.53606	57.524	5.60198	98.2828
DFR	9.32308	4.88832	0.239439	3.1358	1.27181	534.521	12.8751	16.855	110.756	26.349
LDOX(ANS)	2.51328	2.93797	0.016535	0.950634	0.76697	131.961	6.97334	5.07113	97.4883	10.5027
BAN(ANR)	0.690763	1.96714	0.00564733	0.00783492	0	41.3755	0.193878	0.0312878	0	0
MATE	1.0237	5.52716	1.13194	3.29087	1.70675	2.6768	1.49601	2.11747	1.78304	2.05279
UGT	2.72984	6.29114	2.95318	4.70015	17.8061	2.28902	3.90452	6.41494	19.9181	14.4658
GST	2.60221	5.0712	2.35777	7.96265	3.6651	6.27851	9.65392	6.4569	6.10168	4.54779
TT2	0.69787	2.74797	0.038983	0.195752	0	17.3915	0.154977	0.0202037	0.0853363	0.0168347
PAP1(MYB75)	0.139875	1.96257	0.00543883	0.566347	1.62542	0.173145	0.76171	0.73419	2.32596	2.27042
TT8	0.057062	0.388566	0.0108321	0.00471833	0.675305	3.84131	0.340369	0.0999159	0.271321	0.927576
GL3	0.0523685	0.233166	0.0850375	0.151677	0.758124	0.028171	0.321585	0.0709495	0.075892	0.422516
EGL3	1.0279	1.4376	0.213645	0.842094	0.585777	0.175414	0.75022	0.565816	1.09218	1.00969
TTG1	1.97526	3.78437	3.22256	2.29645	2.8191	4.42036	5.57981	2.41761	2.81732	3.15037
MYB3	0.321666	4.13468	17.1874	2.09324	1.24267	6.6976	6.23388	36.7172	2.74839	0.940822
MYB4	1.02304	8.74023	14.3631	5.10166	5.45415	19.7608	4.98536	30.4648	5.28735	3.34052
MYB5	0.103543	0.368639	0.00260642	0.0263201	0.00173542	6.98051	0.0434991	0.025374	0.0424741	0
MYB7	0.364166	8.5117	7.69054	10.3906	2.053	5.53492	9.27527	21.0838	11.7385	1.98256
MYB12	0.109971	10.1688	0.713006	1.01712	8.99773	0.224765	0.47953	1.27929	0.582191	6.38316
MYB32	1.0071	9.83318	43.7199	4.45878	5.93789	3.00681	10.5752	49.9934	5.0253	5.63671
MYB111	0.37746	7.9544	1.6335	0.0474392	17.4428	0.019996	0.198689	2.1882	0.248729	11.6702
MYBL2	0.120303	7.04388	3.65965	4.76583	0.858331	5.11462	5.90533	0.930335	5.59151	0.228916
LAC15	2.56137	0.00689417	0.00263542	0	0	71.0767	0.0929159	0.00302183	0	0
LBD	0.0532456	6.74597	0.269295	2.71393	2.04305	2.033	4.00121	0.876711	2.19352	1.14805
FLS2	0.277896	2.39022	0.170463	6.90186	2.80972	1.49483	7.15471	1.0328	8.9923	3.33448
AHA10	3.39248	8.41121	20.4014	10.5303	6.96302	17.3888	9.03915	17.1213	10.1843	7.65868
CPC	0.0939728	0.232416	1.6329	0.348662	0.087311	1.47501	0.467929	0.845655	0.559596	0.0886414
TT19	0.285738	3.95827	0.174661	0.678834	1.21104	7.55361	5.68025	3.22242	30.0799	5.17157
SPL	0	0.123111	0.0385438	0.00787833	0.020831	0.0604428	0.107829	0	0.0146609	0.116577
GL2	0.345612	0.590323	0.0104458	0.0973263	0.0084045	9.78492	0.0741193	0.0124892	0.0858512	0.008309
HAT1	0.793582	1.75021	1.47352	1.07055	1.56868	2.06536	1.40609	1.26226	1.0172	1.2815
COP1	1.40462	4.46124	4.02581	3.08943	7.16372	2.2975	1.34831	8.9125	2.73118	6.77353
HY5	2.08275	19.913	5.58565	4.17603	14.2115	2.87225	1.62002	9.6602	3.13406	10.6965
TCP3	4.61574	1.38455	0.394757	0.056972	2.00943	1.36529	1.96457	0.913058	0.124795	2.05468
