# Supplementary material for: Molecular evolution analysis of MYB5 in Brassicaceae with specific focus on seed coat color of Brassica napus
Source: BMC Plant Biol. 2024 Jan 16;24:52. doi: 10.1186/s12870-023-04718-6 (PMC10790415; doi:10.1186/s12870-023-04718-6)
Supplement: Supplementary file 6 — Additional file 6: Supplementary Table 6. The FPKM values in different tissues of B. napus. [file 12870_2023_4718_MOESM6_ESM.xlsx]

## Sheet: Supplementary Table S6
The FPKM values in different tissues of B. napus
ID	B_35DAF_S1	B_35DAF_S2	Y_35DAF_S1	Y_35DAF_S2	long_pod_skin_S1	long_pod_skin_S2	long_pod_skin_S3	purple_pod_skin_S1	purple_pod_skin_S2	purple_pod_skin_S3	Orange-red_S1	Orange-red_S2	Orange-red_S3	Yellow_S1	Yellow_S2	Yellow_S3	Green_Stem_S1	Green_Stem_S2	Green_Stem_S3	Purple_Stem_S1	Purple_Stem_S2	Purple_Stem_S3	Green_S1	Green_S2	Green_S3	Purple_S1	Purple_S2	Purple_S3
A01p01410.1_BnaDAR	5.5911	4.30846	0.148128	0	1.18544	1.75934	1.57269	0.935535	0.214239	0.281781	0.852242	0.641489	0.298876	0.14098	0.090898	0.150711	3.34239	1.40985	1.45732	1.42226	1.72139	1.14318	0.163574	0.234438	0.376124	0	0.094403	0.201336
A01p03560.1_BnaDAR	3.23807	2.99816	1.20947	0.905806	7.01535	7.9822	9.43785	10.6632	18.5063	14.9918	59.1175	51.8787	50.7352	36.4034	40.3541	37.8174	5.37297	1.14776	1.98813	8.70333	4.88763	3.42707	4.78287	5.15828	4.67762	2.3017	5.21044	4.14418
A01p07940.1_BnaDAR	46.7273	34.5641	4.87945	5.38833	36.9236	32.5813	33.4409	40.6468	38.5416	41.336	164.248	153.714	159.423	165.43	157.595	156.761	47.4445	54.4871	50.2596	47.4687	45.5193	35.3123	42.2341	38.5657	39.4373	24.5736	41.1277	38.9878
A01p14100.1_BnaDAR	133.276	92.6072	2.86605	1.52442	3.01921	2.8036	3.11179	14.1156	8.984	14.4621	4.11119	5.0071	5.12936	0	0.031418	0	0	1.29694	0.223347	118.629	154.429	107.324	0.329056	0.763599	1.64745	12.844	2.22295	36.6165
A01p18510.1_BnaDAR	0.071518	0.291139	0	0	0.128654	0.115492	0.123961	0.176764	0.271025	0.333951	0	0	0	0.176688	0	0.170206	0.070905	0	0	0	0.131948	0	0	0	0	0	0.071187	0
A01p40070.1_BnaDAR	7.3215	6.83122	0.053371	0.038848	0.520196	0.080107	0.217122	0.02221	0.0127	0	0	0	0	0	0	0	0	0	0	0	0	0	0	0	0.020825	0	0	0
A02p00920.1_BnaDAR	1.93587	1.59765	1.936	1.80473	21.5409	27.0539	25.2723	1.58771	3.62947	2.50118	7.85277	10.8458	11.2828	4.90069	5.00986	6.24543	1.56248	1.42926	1.90568	3.71301	3.37921	2.68232	13.8078	21.6864	19.0735	14.6591	21.22	11.0946
A02p02260.1_BnaDAR	433.5	187.216	38.7911	32.0748	141.561	175.899	159.334	16.6611	8.60765	16.119	327.444	256.283	247.937	187.998	176.759	182.02	53.0333	71.0891	38.7953	150.943	284.106	125.136	228.088	402.675	266.309	950.525	424.34	630.464
A02p03930.1_BnaDAR	5.79021	10.6164	7.50145	15.6697	28.4646	30.1529	29.6627	11.9815	11.5363	17.2798	22.7994	24.9366	26.5485	10.2067	9.89928	11.2126	10.713	8.40079	8.70174	23.9894	24.7377	20.3691	43.4989	60.6134	53.6541	84.1814	78.2642	56.8374
A02p04020.1_BnaDAR	4.64591	1.55142	0.083873	0.352238	4.53488	6.74331	6.08405	7.20712	4.65501	7.05124	2.53783	2.79254	2.70948	0.395396	0.33331	0.432041	2.14193	1.69205	1.77109	37.7869	51.4169	34.1039	2.11119	4.10919	3.24386	15.9859	5.98284	14.3893
A02p08560.1_BnaDAR	41.1884	59.8925	1.53008	2.34438	27.6175	24.9162	23.2488	23.5604	16.5422	16.0033	49.177	50.328	47.297	20.1647	19.6372	20.2606	18.1178	16.3516	9.8554	7.24969	19.6863	9.41604	2.42031	2.40437	1.86681	2.51112	2.36576	1.60894
A02p13640.1_BnaDAR	0	0.013978	0	0	1.26569	1.39872	1.71856	0	0	0	0.211451	0.359892	0.184263	0	0.012746	0	0.114132	2.28724	0.180552	0	0.553613	0	0.130117	0.784664	0.362548	0.511567	0.031881	0.1476
A02p17120.1_BnaDAR	0	0	0	0	2.80391	3.25822	5.68244	0	0	0	0.05558	0.0757	0	0	0	0	9.93155	4.52079	3.30515	0	0	0	0	0	0	0	0	0
A02p22140.1_BnaDAR	0	0	0.016476	0	0.939361	1.01209	1.73109	6.88417	8.54065	9.23256	0	0	0.074612	0.055859	0.174297	0	0.131151	0	0.164464	3.66984	5.63167	1.15586	0.142108	0.060596	0.023426	5.13401	3.29459	2.84366
A02p37210.1_BnaDAR	125.452	122.164	4.16761	5.26028	0	0.006824	0	0.008998	0.02935	0.089761	0	0	0	0	0	0	0	0	0	0	0	0	0	0	0	0	0	0
A02p37610.1_BnaDAR	19.3232	33.1561	4.76786	0.392067	0.023645	0.024032	0	0	0	0	0.115679	0	0	0	0	0	0	0	0	0	0	0	0	0	0	0	0	0
A02p38020.1_BnaDAR	0	0	0	0	0	0	0	0	0	0	0	0	0	0	0	0	0	0	0	0	0	0	0	0	0	0	0	0
A02p40240.1_BnaDAR	0	0	0	0	0	0	0	0	0	0	0	0	0	0	0	0	0	0	0	0	0	0	0	0	0	0	0	0
A02p40280.1_BnaDAR	0	0	0	0	0	0	0	0	0	0	0	0	0	0	0	0	0	0	0	0	0	0	0	0	0	0	0	0
A02p40290.1_BnaDAR	0.002487	0	0	0	0.058534	0.011441	0.088276	0	0	0	0	0	0	0	0	0	0	0	0	0	0	0	0	0	0	0	0	0
A02p42450.1_BnaDAR	55.1688	42.541	10.2926	14.0393	10.012	7.97957	9.0424	3.05625	2.83412	3.38393	1.40636	1.238	1.06507	3.24872	3.61167	3.64032	0.904216	0.562762	1.23029	2.35141	1.81804	2.91096	5.67161	4.26129	4.29787	11.6328	10.7129	10.7544
A02p42880.1_BnaDAR	0.967169	0.945138	0.129645	0.292412	2.59391	2.74172	3.08746	31.7539	20.0768	16.6006	0.42629	0.550731	0.363625	1.3516	1.22541	0.774344	0.05039	0.152648	0.318865	16.0472	11.8869	15.0709	0.027575	0.04641	0.015803	10.134	6.99387	10.782
A02p44200.1_BnaDAR	0	0	0	0	0.442692	2.69305	1.30398	0.063701	0.121704	0.237058	0	0.19198	0.218167	0	0	0.0967	1.0223	1.12895	0.885094	0.960153	0.496952	0.60294	0.717941	0.289062	0.641843	0	0.046336	0.071176
A03p06290.1_BnaDAR	53.3134	7.99791	9.26117	6.25999	35.5314	40.1297	43.1703	4.79679	2.36938	2.12726	77.8006	63.4364	63.3766	31.9849	32.3071	32.7487	10.9121	12.4869	8.07488	66.0695	108.939	64.1474	64.7706	132.471	83.3827	124.012	86.1007	113.097
A03p14830.1_BnaDAR	0.039138	0.011237	0.330917	0.226606	0.479119	1.11909	0.371463	0	0.012622	0	0	0	0	0.184006	0	0.051165	0.464745	0.287204	0.493169	0.28514	0.36617	0.032599	0	0.025641	0	0.920458	1.80188	1.86639
A03p15300.1_BnaDAR	0	0	0.146985	0	0.136244	0.279231	0.201285	0	0	0	0.046942	0	0	0.05111	0.051484	0.208395	0	0	0	0	0	0	0.047457	0.306985	0.285872	0.148262	0.075022	0.065275
A03p17060.1_BnaDAR	0.009554	0.007258	0.015417	0	0.002993	0.011561	0.02402	0.03987	0	0	0	0	0	0	0	0	1.04756	0.240379	0.204938	0.772159	0.438778	0.410001	0.540682	0.30593	0.613274	2.22733	1.01651	1.46322
A03p17070.1_BnaDAR	51.6771	21.7286	3.19502	2.35804	16.176	19.4624	18.5113	76.0495	48.1388	44.5461	9.57367	8.08754	8.95744	0.660639	0.463459	0.654929	14.5255	20.8357	14.087	27.1285	50.0466	40.3714	12.6047	23.4276	17.2882	10.9578	10.7705	13.439
A03p24310.1_BnaDAR	0.0393	0.277918	0.086207	0.127155	36.5304	32.4889	39.7785	143.925	195.539	186.929	0.324067	0.027582	0	0	0	0	54.4394	14.4362	16.469	131.511	49.8667	44.1508	12.151	5.56056	12.0958	7.19759	4.92162	9.85884
A03p25640.1_BnaDAR	0.751061	0.351517	0.059505	0.069985	0.062991	0.280393	0.207152	0.201964	0.235769	0.334686	0	0.028607	0.206446	0.169581	0.034113	0	0.160444	0.424489	0.101907	0.102169	0.032499	0	0.22911	0.065798	0.148561	0.286117	0.170825	0.131052
A03p25970.1_BnaDAR	0.364103	0.261377	0.126757	0.24678	12.6502	11.6902	11.6883	0.945041	0.821647	0.763144	1.71877	1.38422	2.02751	2.1219	2.26676	2.36598	1.17704	1.43624	1.069	1.03025	0.852122	0.665338	4.82247	8.79984	5.00151	6.27719	8.72176	6.91025
A03p28540.1_BnaDAR	3.19393	6.00076	0.113558	0.373844	2.48854	2.07719	3.28912	6.87146	11.5607	10.8907	22.4192	14.2714	16.013	17.6251	17.5288	19.4382	3.3168	0.712886	1.41807	7.42794	4.16874	7.49906	1.15054	1.27606	1.3711	1.44213	0.742129	0.662129
A03p35010.1_BnaDAR	1.29881	0.976774	1.63905	1.89552	2.30192	1.93696	1.91676	0.333829	0.308235	0.239891	0.227322	0.222001	0.21799	0.479545	0.518511	0.275103	0.686641	0.605427	0.940179	0.174942	0.181447	0.178454	0.119081	0.224351	0.230556	1.01802	0.473324	0.627671
A03p42110.1_BnaDAR	4.81374	2.72024	0.117588	0.077965	0.893216	1.12112	0.903605	6.91897	3.38516	4.27956	0.100573	0.061003	0.116136	0.055526	0.00535	0.078875	3.01949	2.03898	3.18623	3.41217	3.12398	3.96754	0.252351	0.202	0.299816	0.185226	0.158095	0.167624
A03p42140.1_BnaDAR	1.90652	2.02852	0.152889	0.227841	1.03442	0.936719	0.888889	0.118738	0.064953	0.176761	0.538277	0.643869	0.379323	0.182058	0.22798	0.14285	0.11769	0.016351	0.024663	0.032003	0.025739	0	0.966391	0.509701	0.631818	0.024553	0.049436	0.007927
A03p43330.1_BnaDAR	0	0	0	0	0.041716	0.132393	0.166515	0	0	0	0	0	0	0.080133	0	0	0	0.118459	0.093019	1.55183	0.557499	1.44588	0.050041	0	0.082565	0	0	0
A03p44720.1_BnaDAR	0.222208	0.324694	0	0.02545	0.002254	0	0	0	0	0.004414	0	0	0	0.083494	0.062555	0.074729	0	0	0	0	0	0	0	0.019346	0	0	0	0
A03p45980.1_BnaDAR	7.71669	7.57595	0.314086	0.722955	12.8729	13.0946	14.6972	10.5125	9.55796	13.2914	31.341	30.7305	31.4972	3.05545	3.12358	3.62948	16.0692	31.5962	11.425	16.9483	21.5761	16.671	2.40553	2.47203	2.07407	3.20382	1.47096	3.11029
A03p47620.1_BnaDAR	1.24547	3.33173	0	0.045618	6.53829	8.76416	7.23524	4.3313	5.32321	4.37984	0.473758	0.22206	0.286582	0.1679	0.167144	0.146147	5.00601	2.61197	1.30668	0.870095	0.611904	0.570183	0.669024	0.879147	0.740238	0.073369	0.935258	0.446437
A03p48210.1_BnaDAR	1.62336	1.62717	0.912666	1.22066	1.78943	2.20804	1.97627	1.2538	1.05544	1.0437	1.85578	2.58843	2.82312	3.27534	3.10762	3.57583	1.24617	1.59684	2.30154	2.09787	2.04692	2.63569	3.51259	5.78021	4.56885	2.70975	3.48318	3.20117
A03p53840.1_BnaDAR	75.8637	37.5355	1.13427	0.925658	1.61446	1.42239	2.30099	1.92344	1.19367	2.33863	2.40941	2.35265	2.60591	0	0	0	0.188942	0.461974	0.346525	19.4856	22.9044	18.881	0.321965	0.335045	0.745945	4.94153	0.271001	7.70631
A03p57220.1_BnaDAR	0	0	0	0	0.112094	0.071475	0.12948	0	0	0	0	0	0	0	0	0	0	0	0	0	0	0	0.135439	0	0.05204	0.83903	0.087126	0.051852
A03p59550.1_BnaDAR	0.063942	0.010719	0.034002	0.005505	0.187737	0.149159	0.188247	0.021117	0.019595	0	0	0.030254	0.010211	0	0.022617	0	0.0663	0	0	0.013926	0	0	0.017961	0.058435	0.022824	0.017512	0	0
A03p59570.1_BnaDAR	0.03881	0.012076	0.042289	0.023104	0.24667	0.265598	0.207844	0.0598	0.073754	0.1002	0.071005	0	0	0.009915	0.011348	0.031375	0.018363	0.229702	0.032859	0	0.010262	0.020065	0.020505	0.033768	0.019084	0	0	0
A03p63210.1_BnaDAR	1.79034	2.21495	0.143131	0.956866	6.85212	10.031	9.45059	8.85961	8.09759	10.1004	46.5654	42.1563	42.2911	56.1891	59.0754	61.1788	2.499	3.86887	1.4791	3.23285	3.03121	4.08178	4.83339	5.65585	4.90942	4.95901	5.09977	5.11197
A03p65290.1_BnaDAR	0.282138	0.255824	0.034389	0	0.185131	0.141638	0.25212	0.060442	0	0	0.913072	1.52833	1.0002	0	0	0.076139	0.801552	0.62513	1.25759	1.54952	1.00131	0.439675	0.222789	0.057998	0.044842	0	0.044098	0.11651
A04p05210.1_BnaDAR	1.21932	1.23687	1.06896	1.30895	2.04511	2.29055	2.2265	1.30902	1.14945	1.24555	1.15069	1.16253	1.2248	2.44336	1.97016	2.25192	1.1497	1.46164	1.55421	0.841742	1.17023	0.902399	2.0511	1.84474	2.21965	0.99033	1.24865	1.08417
A04p06200.1_BnaDAR	31.0087	16.9543	18.766	14.7517	8.39803	10.8695	9.90254	7.58929	4.31588	4.72401	0.955277	1.172	0.978869	0.256817	0.335011	0.26762	4.36364	3.0618	4.25335	2.06886	5.17441	3.24976	18.3959	33.6181	34.1299	18.8753	17.8071	15.4353
A04p14450.1_BnaDAR	0.073731	0.015884	0.070779	0.094244	0.394289	0.255012	0.400743	0.507442	0.78818	0.286561	0.188923	0.044011	0.044047	0.087655	0.080602	0.058413	0.360467	0.259757	0.156432	0.105855	0.207592	0.078917	1.0194	1.76628	1.41213	0.687958	0.54052	0.844873
A04p15880.1_BnaDAR	0	0	0	0	0	0	0	0	0	0	0	0	0	0	0	0	0	0	0	0	0.015609	0	0	0	0	0	0	0
A04p23210.1_BnaDAR	2.83489	0.553814	0.033099	0.028661	4.79873	4.50622	4.64397	33.7858	19.9646	22.8034	0.071315	0.021498	0	0.248231	0.195754	0.185377	0.093075	0.114876	0.048642	0.285142	0.090695	0.012013	3.23081	4.40021	8.61135	11.2214	1.72135	6.00106
A04p23220.1_BnaDAR	32.9404	9.60202	6.91132	3.06286	20.6245	24.7736	24.2499	81.7325	60.9012	68.5614	4.2473	5.20174	5.44112	2.81605	3.11461	3.09695	15.3997	14.4637	13.4199	8.39935	14.2975	15.5819	21.5507	37.9228	33.7576	16.06	27.0413	18.2224
A04p25350.1_BnaDAR	0.468544	0	0	0	0	0.088394	0	0	0	0	3.91757	5.21818	5.19667	1.35641	1.47704	2.62265	0	0	0	0	0	0	0	0	0	0	0	0
A04p25360.1_BnaDAR	0.090312	0	0	0	0.083895	0.170328	0.197511	0	0.025899	0	5.85468	4.8003	4.43251	1.04449	0.899515	1.15268	0	0	0	0	0	0	0	0	0	0	0	0
A04p28310.1_BnaDAR	45.923	26.4342	10.9327	6.78863	13.1763	15.8452	12.7776	64.5774	44.5829	36.9739	0.214297	0.023055	0.047909	0.010954	0	0	0	0	0	13.7318	22.2753	22.1899	11.1022	19.3873	18.4918	59.3389	75.8917	50.4842
A04p32880.1_BnaDAR	0	0.017885	0	0	0.21676	0.105791	0.273901	3.39951	7.46266	8.34066	0	0	0	0	0	0	0	0	0.049746	0.060315	0.77484	0	0.065583	0.313172	0.318262	0.106008	0.175731	0.502005
A04p34360.1_BnaDAR	5.40091	6.2008	0.017913	0.16124	0.175635	0.30139	0.477765	1.90641	2.13952	2.53627	0	0	0	0	0	0	0.14432	0.122083	0.373638	0.894338	0.351291	1.42908	0	0.052871	0	0.208744	0.128018	0.087942
A05p00470.1_BnaDAR	0	0.012197	0.000391	0	1.27722	1.68399	1.91665	0.090273	0.18504	0.031363	1.96012	1.77879	1.6885	0.335157	0.358534	0.42066	0.190523	0.257304	0.418082	0.225824	0.300067	0.095469	4.39123	10.9961	8.08469	7.96431	7.99233	10.0453
A05p01360.1_BnaDAR	1.07616	0.688214	0.101191	0.047726	0.049135	0.067208	0.030285	0.050574	0.162412	0	0.147061	0.198535	0.048971	0.026007	0.109499	0.434887	0.984266	1.0032	0.623393	0.5302	0.324696	1.21666	0.091688	0	0.108077	0	0	0
A05p03850.1_BnaDAR	0.167716	0	0	0.0161	9.63317	8.59656	9.27288	81.1978	113.391	135.512	0	0.03913	0	0.022208	0.029947	0	10.5994	12.7829	5.75669	2.46384	16.334	4.99016	1.06341	0.810809	0.70744	2.43343	1.35844	2.00318
A05p08780.1_BnaDAR	82.5106	41.5986	13.5212	11.7275	14.6007	18.1818	14.9218	57.1594	34.5779	32.2136	172.64	157.128	168.5	45.447	43.7326	45.0014	8.29012	12.7798	9.03149	8.2861	12.7639	13.9483	37.4704	50.8846	44.6089	58.9513	52.9934	44.4024
A05p12680.1_BnaDAR	3.85216	3.39973	2.48934	2.7788	9.02792	8.70812	8.88621	3.22123	2.455	2.53775	12.9008	11.7172	11.6756	6.33615	6.46652	7.21919	5.48423	6.14626	5.65978	5.23336	5.50344	5.128	14.7505	15.4144	19.3853	15.5151	15.357	14.7597
A05p14980.1_BnaDAR	16.4519	8.90155	4.81029	4.40248	6.90598	7.11069	7.44547	22.0493	14.6817	15.7376	10.8484	9.69914	9.81763	1.88466	2.03345	1.8452	4.41212	3.69048	3.5484	3.70575	3.4411	5.48097	12.0709	15.318	17.6353	12.3804	16.9071	13.9152
A05p19450.1_BnaDAR	69.7982	48.2111	33.1601	33.9332	19.2288	19.9008	19.4906	128.14	89.2642	98.405	4.75125	3.93525	3.18	2.54	2.80336	2.81207	9.46198	10.3384	10.9082	17.3246	16.7722	21.0321	21.0095	21.9507	26.6693	28.0515	16.7643	24.2443
A05p19670.1_BnaDAR	3.80367	2.04825	0.381479	0.119228	7.45327	7.35965	7.80292	0.53373	0.714487	1.12387	1.51955	1.68257	1.96243	1.06578	1.0494	1.10058	8.15167	7.34527	4.01218	3.48528	3.28602	2.46644	1.00027	2.30916	1.6014	3.9725	1.88883	1.9311
A05p27420.1_BnaDAR	10.0644	7.84166	4.87176	6.43456	6.08762	5.52697	6.16646	9.17216	7.15927	7.29803	7.17783	7.55589	6.6569	4.69087	4.43037	4.71265	4.31954	3.38225	2.60015	5.43187	5.16244	5.225	6.28867	6.44978	6.89948	6.55349	4.10048	5.74569
A05p27450.1_BnaDAR	0.132757	0.104885	0	0.017633	0.240852	0.296827	0.266516	0.966391	0.502907	0.433893	0.000934	0.000364	0	0.009206	0	0	4.75161	5.40181	3.57712	3.07605	4.28967	3.5972	0.000473	0.001692	0	0	0	0
A05p27470.1_BnaDAR	1.0495	0.588184	0.014475	0.00549	2.45216	2.68255	2.77615	11.2081	7.74587	6.90047	2.33952	1.77711	1.57235	0.114152	0.152746	0.164568	0.091515	0.234001	0.347713	1.15292	0.749691	0.879676	2.34954	1.69866	2.28751	1.32229	0.571048	1.07515
A05p35900.1_BnaDAR	4.02734	2.64474	0	0.077577	0.290201	0.145861	0.184881	0	0	0	0	0	0	0	0	0	0	0.005578	0	0.001709	0	0	0	0	0	0	0	0
A05p38810.1_BnaDAR	222.475	258.693	110.595	169.07	20.6442	20.8508	18.6283	169.763	108.212	140.184	38.9587	32.0606	33.3622	15.339	15.4141	16.6758	7.88598	13.932	16.4787	17.9019	17.5487	25.6078	13.3016	12.8765	17.163	23.6897	11.256	20.9467
A05p41170.1_BnaDAR	6.59685	6.83432	5.34585	6.36212	5.80633	6.07825	5.87427	6.3825	6.37658	7.27802	9.4831	8.06907	8.03535	8.70487	8.90302	8.73688	8.15851	6.12226	8.10765	8.50515	6.2568	6.96382	8.61379	3.97166	9.60446	10.0193	8.52467	8.62117
A06p13090.1_BnaDAR	3.78543	2.36088	5.95873	4.43853	3.65604	4.41485	4.69427	48.9651	45.8734	56.9714	0.103537	0.038905	0.17457	1.75087	2.12977	2.52581	4.25305	3.38137	1.18494	2.05302	3.38305	2.09514	5.06788	3.61653	7.00127	10.7422	2.35275	11.5384
A06p13100.1_BnaDAR	5.17817	7.34115	4.66787	7.95337	1.08391	1.19425	0.847226	1.74448	2.16198	1.88626	0.199153	0.822293	0.800282	3.83723	4.17879	3.44701	1.78119	2.7583	2.81979	4.49482	0.97527	1.68737	1.50539	1.21571	1.5941	1.81768	0.724177	3.24845
A06p13500.1_BnaDAR	0	0	0	0	0	0	0	0.034865	0	0	0	0.038835	0	0.031164	0.034655	0.023717	0	0	0	0	0	0.114376	0	0	0	0	0	0
A06p22850.1_BnaDAR	0	0	0	0	0.445507	0.243817	0.147048	0.019866	0	0.0426	0.053419	0.177622	0.086965	18.845	20.4042	21.0376	0.29239	0.202847	0.286696	0	0	0	0	0	0.013738	0	0	0
A06p30200.1_BnaDAR	0	0	0	0	0.045012	0.082812	0.060666	0.101969	0.037636	0.011199	0.035518	0.12116	0.033666	0	0	0	0.018646	0	0	0.093912	0.020839	0.079875	0	0.026281	0	0.019699	0	0.01998
A06p30210.1_BnaDAR	0	0.055578	0.056463	0.021916	0.294266	0.294865	0.420722	0.145055	0.167546	0.226564	0	0.043046	0	0.125734	0.103236	0.282217	1.35148	2.68929	1.79773	0	0.097487	0.254702	0.796296	0.538822	0.71161	0.060602	0.474847	0.219682
A06p35320.1_BnaDAR	19.0177	20.0309	7.1944	9.97169	13.0081	13.3823	13.2009	17.3346	21.9409	33.9724	8.07075	8.50355	7.39918	12.9567	11.3782	11.6937	7.91295	8.04076	9.46607	13.5445	13.6665	9.02517	12.0577	12.711	13.0212	11.284	12.2123	11.3326
A06p38400.1_BnaDAR	0.126607	0.043798	1.36154	1.18175	14.2831	15.0198	15.1335	0.58993	1.40886	1.05526	10.9575	12.669	15.1911	6.98112	7.01997	7.44392	0.082344	0.525937	0.096836	0.022173	0.673075	0.337218	22.9382	38.7232	29.1213	21.2146	31.6235	14.4165
A06p39360.1_BnaDAR	37.872	42.1116	0.930873	1.17931	0.0048	0.013219	0.031089	0	0.067098	0.821671	0	0	0.036262	0	0.031625	0	0	0	0	0	0	0	0	0	0	0	0	0
A06p48940.1_BnaDAR	17.696	13.6608	0.808385	0.494241	14.7576	21.1027	18.3364	3.1503	2.23479	2.19745	2.39214	1.74026	2.91496	1.41275	1.49857	1.94389	3.44272	3.383	3.88476	4.90449	5.39698	5.30853	3.68143	5.40415	4.40479	5.81507	6.27483	4.48342
A07p01680.1_BnaDAR	38.8345	40.0477	14.898	18.1362	16.5641	15.6551	16.3635	10.3906	7.59056	8.33707	31.9077	39.4018	40.3449	33.0607	31.9189	32.3207	25.6978	31.4561	25.2344	21.2642	25.3565	22.5885	19.2425	17.0913	18.869	21.3554	20.6031	19.6517
A07p14270.1_BnaDAR	17.6925	23.3731	0.033019	0.5643	2.40282	3.18667	4.15489	9.42441	9.02688	12.7558	62.7225	51.4644	58.1973	34.3038	34.4912	34.375	6.40702	5.02382	3.46826	8.44987	5.60521	4.79916	2.12757	1.48258	3.01731	0.774257	1.48478	1.50257
A07p16460.1_BnaDAR	5.91515	9.21617	0.251697	0.155979	34.1725	49.9944	40.171	14.4798	20.0005	29.4864	1.82964	1.58345	1.70897	1.21328	0.404222	1.75577	21.6846	13.802	8.30658	13.71	9.67714	6.00904	11.1884	7.80655	8.14101	4.97142	2.69967	5.26532
A07p21490.1_BnaDAR	38.0187	13.2205	1.54892	1.19464	1.52391	2.09878	1.76335	21.0179	12.3192	12.2092	1.03467	0.823411	0.988192	0.848607	0.558178	0.696829	1.25015	1.21763	0.803243	1.87868	1.94305	1.19888	1.72813	4.8917	3.29239	4.87501	7.98627	5.35933
A07p22450.1_BnaDAR	4.19711	1.48963	5.31696	4.75113	21.6059	28.611	26.4716	1.18786	0.926543	1.54901	17.5747	26.2685	31.8568	11.7643	13.7922	12.9843	6.27048	6.7704	6.70158	7.01575	12.1283	3.5312	40.8153	69.8701	62.5551	51.6798	45.2111	52.6143
A07p26360.1_BnaDAR	8.52191	4.20336	0.274159	0.345711	0.36547	0.42519	0.422868	0.125113	0.028055	0.008538	0	0.014913	0	0.011365	0	0.00911	0.026821	0.051666	0.059889	0.160399	0.030986	0.072656	0	0	0	0	0	0
A07p32760.1_BnaDAR	3.68941	1.23223	2.46939	2.3609	5.32311	5.73106	5.77128	0.818915	0.669947	0.49769	1.53206	1.32796	1.33206	1.49688	1.42245	1.5935	3.96394	3.5023	4.85301	4.47272	6.30868	3.65056	13.2256	25.2947	19.2916	19.9799	19.0489	17.0148
A07p33330.1_BnaDAR	0	0	0	0	0.013222	0.026986	0.042025	0	0	0	0	0	0	0	0	0	0	0	0	0	0	0	0.03237	0.331131	0.706723	0.856494	0.540047	0.928583
A07p33350.1_BnaDAR	0	0	0	0.154904	1.26357	0.714328	1.5395	1.69762	1.96581	2.17056	5.78775	5.65473	5.44033	0.026492	0.022296	0	0.063757	0	0.098493	2.84407	6.33925	2.71776	0.651011	2.18488	3.38252	6.24771	3.95465	7.58348
A07p37450.1_BnaDAR	21.4518	15.987	0.330647	0.183076	1.87694	1.87072	2.0833	13.3256	18.7471	22.3889	0.374509	0.575535	0.637991	0.514201	0.521129	0.284631	3.83158	2.69279	0.164546	10.0113	12.7123	7.63434	0.33613	0.104688	0.273723	0.730008	0.097654	0.213883
A08p01730.1_BnaDAR	1.5088	1.22179	5.36454	3.86694	1.50144	1.5854	1.06679	2.00139	2.06984	1.82248	0	1.26029	1.47889	0.420207	0.280996	0.483067	0	0	0.170916	0	0.039866	0.334519	2.33443	2.05417	1.6397	1.29253	3.16309	1.70843
A08p02970.1_BnaDAR	3.22037	2.50997	0.14654	0.147815	1.73507	1.92304	2.0114	0.995712	0.980403	0.861418	0.881459	0.680766	0.594902	0.390196	0.718349	0.370352	1.92868	2.1749	1.59598	2.32982	1.61	1.54955	0.212255	0.281856	0.410946	0.19409	0.192743	0.503118
A08p09810.1_BnaDAR	21.2047	13.5782	0.727524	0.668215	2.80615	2.41918	3.01858	0.323957	0.061417	0.079557	0	0.060611	0	0.067538	0	0.049411	0	0.587255	0	0.1227	0.133309	0	0	0	0	0	0.050504	0
A08p10320.1_BnaDAR	0.534377	1.74195	0.537963	1.33603	3.75453	3.85702	3.17044	7.99391	7.63461	11.3851	26.151	21.2386	23.3652	0.057476	0.074388	0.046969	1.0665	8.10438	2.93214	139.982	195.33	121.951	2.6479	4.30137	7.48184	95.5956	18.9459	107.413
A08p19370.1_BnaDAR	7.45991	3.59996	1.15105	1.5763	0.163317	0.089655	0.076939	0.056227	0.045977	0.04502	0.99272	0.939394	0.979858	1.41506	1.01146	1.27747	0.044748	0.193962	0.159468	0.165148	0.121266	0.112723	0.044245	0.020358	0.029044	0.021213	0.00664	0.143453
A08p24130.1_BnaDAR	52.2301	37.8135	2.42124	2.73996	4.13798	4.61059	5.05574	3.81303	3.70818	5.12272	12.6774	13.0866	14.4905	7.64442	9.16762	9.8528	8.7427	6.70772	6.38568	7.83394	9.69116	6.83695	6.6632	7.19298	8.38787	7.94401	5.48844	6.98814
A08p30820.1_BnaDAR	0	0	0	0	0	0	0	0	0	0	0	0	0	0.000561	0	0.000681	0	0	0	0	0.000916	0	0	0	0	0	0.006474	0
A08p31010.1_BnaDAR	10.3003	6.19516	0.229918	0.180683	0.519014	0.48761	0.627617	0.027635	0.050059	0.106799	0	0	0	0	0	0.036544	0	0	0	0.023135	0.056933	0.018017	0.053956	0.061515	0.035185	0.121592	0.058168	0.047781
A08p31070.1_BnaDAR	4.73979	3.9148	1.90797	3.52898	2.87448	3.63309	3.63995	5.49226	6.19101	6.04276	51.4322	56.7411	61.8721	8.40631	8.51584	7.96798	3.68488	2.58869	2.90702	3.14649	2.44052	2.94516	3.36752	2.69801	2.88535	1.62162	1.44618	1.2713
A09p04780.1_BnaDAR	0.004329	0.002682	0.368738	0.268057	0.015873	0.127596	0.210819	0	0	0	0.072856	0.049938	0.106711	0	0	0	0	0	0	0	0	0	0.487295	0.559502	0.442715	0.410298	0.880337	0.230502
A09p08360.1_BnaDAR	0.158763	0.140016	0.015253	0	0.026317	0.090776	0.066945	0	0	0.007597	0	0.00674	0	0	0	0	0.196592	0.082281	0.284248	0.030286	0.065036	0.089958	0	0	0	0	0	0
A09p09330.1_BnaDAR	0	0	0	0	0.325941	0.745767	0.372863	0.021296	0	0	0	0	0	0	0	0	3.10621	0.360257	0.739347	3.18626	1.5012	2.00839	0.260569	0.219276	0.111111	0	0.044502	0.045515
A09p12140.1_BnaDAR	25.0599	38.4701	7.66793	14.7337	13.9656	12.481	10.7739	21.3239	15.8076	19.2766	22.1198	23.5563	23.315	13.7211	13.9513	14.2527	13.4125	14.9583	12.5232	20.312	16.0661	17.2369	9.30263	7.60697	8.61382	5.71174	3.39324	3.65209
A09p13790.1_BnaDAR	0.549055	0.410088	2.18147	2.94655	1.13271	1.1344	1.00928	0.417153	0.225903	0.371881	0	0	0.020413	0	0	0	0.469345	0.284392	0.405597	0.441636	0.414659	0.539242	0.023665	0.089548	0.099568	0	0.062823	0.02286
A09p15400.1_BnaDAR	0.07131	0.063528	0.851221	0.695455	1.76157	1.94979	1.88531	0.645348	0.739518	0.23883	2.17462	1.93563	1.13508	0.2775	0.327925	0.403373	0.370229	0.162211	0.572628	1.02864	0.39966	0.718408	1.37922	1.2849	1.24875	4.27655	1.99541	3.81791
A09p19990.1_BnaDAR	677.811	474.015	11.7979	7.17517	4.70021	6.47729	5.59865	10.7323	6.37506	10.8614	21.3139	16.0562	20.3628	0.086674	0.072139	0.118716	1.1721	0.840135	2.01941	87.6446	98.5437	65.3763	0.803424	0.768031	1.31871	31.0826	2.13382	31.8198
A09p29070.1_BnaDAR	10.5141	3.30407	0.169747	0.093267	0.344628	0.26929	0.326313	0.475456	0.179638	0.601668	0.145904	0.026726	0.121642	0.014061	0	0	0.042465	0	0	0.133484	0.439996	0.051352	1.2337	0.974928	1.57385	1.46972	0.569692	1.51149
A09p42110.1_BnaDAR	4.38938	3.72998	0.467727	0.559918	3.81969	4.06776	4.88715	5.30408	5.93681	7.08604	34.9063	30.0904	31.2313	18.5409	20.7998	22.6102	0.873067	1.79607	1.75055	2.10391	1.91431	1.1403	1.44377	0.835855	1.50873	0.983464	1.29472	0.783317
A09p43060.1_BnaDAR	0	0.476314	0	0	0.451246	0.740965	0.723165	0.87423	0.71877	0.483777	0.382446	0.212763	0.310792	0	0	0.042932	1.68206	2.21621	1.26599	0.749804	0.710723	0.597499	0.134385	0	0.159592	0	0.066152	0.713195
A09p44250.1_BnaDAR	100.135	34.5104	15.9061	6.85129	32.124	44.2799	41.5651	7.96747	4.31784	7.63754	29.4266	31.5534	30.7492	14.4899	15.4835	13.4805	39.339	59.2725	38.1692	78.5502	119.504	75.1728	39.3245	118.011	72.2825	77.2984	57.1231	86.7606
A09p46290.1_BnaDAR	72.723	39.2326	55.628	52.0507	26.7389	36.6216	32.6259	78.9973	49.0167	53.4372	10.4603	9.35774	8.84017	7.98124	7.63889	8.75537	4.95431	7.56406	5.90664	8.53559	11.8939	11.254	77.6015	136.757	137.695	90.0147	101.817	75.0114
A09p47560.1_BnaDAR	0.43122	0.278784	0	0	0	0	0	0	0	0	0	0	0	0	0	0	0	0	0	0	0	0	0	0	0	0	0	0
A09p48130.1_BnaDAR	18.6593	14.91	4.51206	2.71252	14.0447	23.5547	21.4305	1.69193	1.48121	1.86805	10.3649	10.3436	11.1187	4.46895	4.60471	3.89859	10.6609	11.6907	8.85388	15.1848	18.3768	10.6639	20.5087	58.2781	32.0675	38.4065	32.3356	44.814
A09p60260.1_BnaDAR	0	0	0	0	0.007833	0.021765	0	0.109814	0.192302	0.349032	0	0	0	0	0	0	0	0	0	0.023787	0.052696	0	0.308246	0.374672	0.397248	0.021094	0.176544	0.149048
A09p60270.1_BnaDAR	0	0	0	0	0.154018	0.231579	0.293231	2.07419	3.9012	4.82024	0.035701	0	0	0	0	0	0.581521	0	0.138035	0.70989	0.456952	0.652662	0.487068	0.378092	0.452208	3.10604	3.21756	3.75877
A09p60310.1_BnaDAR	0	0	0	0	0	0	0	0	0	0	0	0	0	0	0	0	0	0	0	0	0	0	0.000102	0	0.000491	3.7e-05	0	0
A09p60510.1_BnaDAR	0.387141	0.765411	0.438073	0.617773	0.984138	1.10095	0.822594	12.5417	4.26094	5.30093	0.47696	0.411163	0.64532	0.452498	0.754172	0.489897	1.6988	0.533354	1.66247	21.1654	12.6595	25.1927	1.18758	1.50185	0.728215	1.89592	0.769479	2.04836
A09p60530.1_BnaDAR	0	0	0	0	0.635636	0.374426	0.228939	9.04526	4.45657	4.0135	0.11201	0.524916	0.395608	0	0.10144	0	0.120167	0.937552	0	15.7486	4.81579	8.20106	0	0	0	1.14228	0.309657	0.520375
A09p60540.1_BnaDAR	1.70019	4.19691	0.156702	0.386012	0.843823	0.423556	0.707548	2.51303	4.50653	3.44295	0	0	0	0	0	0	0	0.420659	0.179626	0.12886	2.13235	0	0	0	0	0.762433	1.14285	3.14607
A10p11350.1_BnaDAR	0.636667	0.472059	0	0.027976	0.805062	0.590558	0.654778	6.09816	4.82119	7.40125	1.78837	2.20337	1.95474	0.033184	0	0	0.542154	6.6438	1.83818	29.9433	38.7082	24.7537	0.416015	2.14919	3.17754	7.81691	1.39631	5.6399
A10p14840.1_BnaDAR	8.04146	8.62614	0.283774	0.460039	3.72161	3.83711	3.67203	1.83067	1.34779	1.20436	1.25363	1.25154	1.51832	0.488593	0.707027	0.730715	4.25185	5.07283	3.34583	1.64875	2.55462	1.28055	0.520725	0.668494	0.46222	0.741236	0.348353	0.525451
A10p22170.1_BnaDAR	29.7179	6.3382	0.949774	0.337963	6.8468	6.48076	7.52558	14.2674	10.845	19.5117	7.07018	5.40916	6.55846	0.080848	0.102922	0.253665	0	1.5516	0.133499	58.1985	92.3539	49.7777	0.201255	1.20738	1.57778	10.697	0.642566	9.27494
A10p24450.1_BnaDAR	331.793	115.92	21.3299	15.5775	113.843	150.071	128.862	6.59834	2.69749	7.29188	166.301	121.736	121.756	57.1183	53.1888	55.8481	54.9195	77.6316	57.8608	54.4449	115.459	54.805	178.523	413.156	245.776	350.83	193.277	309.508
A10p26460.1_BnaDAR	7.14236	5.51609	4.19071	4.12198	23.5447	31.4565	28.2079	1.31609	2.52446	2.41151	13.9788	19.2248	20.0456	10.5786	10.8829	12.6533	7.89433	10.9712	6.93028	5.25143	6.73235	6.30831	12.5387	17.4198	20.8599	15.8568	18.3071	14.4211
A10p28100.1_BnaDAR	14.1718	17.3556	59.1798	54.6134	57.2898	72.1307	65.0502	2.53944	3.47195	2.4895	139.274	121.421	136.58	108.169	112.412	111.872	13.4058	18.4412	13.5791	15.3811	21.0169	5.92428	162.472	301.171	210.936	249.291	196.326	232.808
A10p28640.1_BnaDAR	89.8893	71.9217	2.04716	1.71444	48.8729	55.6546	57.2391	3.92133	2.10097	3.19152	7.832	7.87843	7.66027	3.10652	3.28092	2.97212	17.3558	23.9576	14.8649	20.8639	46.1897	21.251	18.2049	73.1522	44.5904	91.6549	38.0467	83.8065
BNapus_Darmor_BZH_scaffold_109p00290.1_BnaDAR	0.255983	0.261705	0.092031	0.042747	0.795759	0.81977	0.833246	0.378765	0.121396	0.268767	0.656854	0.492791	0.609138	1.64054	1.3666	1.65508	0.849949	2.18002	2.74898	0.134659	0.489764	0.291451	0.023428	0	0.014887	0.022766	0.046462	0.044962
C01p01590.1_BnaDAR	0.556272	0.813167	0	0	1.25316	1.58	0.750547	0.851975	0.49292	0.82678	0.437302	0.847033	0.297794	0	0.156553	0	1.30516	1.43307	0.406875	0.667951	0.896356	0.331159	0.47278	0.734717	0.514489	0.209912	0.693607	0.122552
C01p03850.1_BnaDAR	5.16988	3.65361	1.24253	0.955222	13.6288	19.2778	18.1679	9.03366	14.2549	13.6497	46.0809	50.7024	49.1589	45.0385	48.3733	44.9293	16.6532	4.61254	5.82375	12.4807	4.69715	5.17596	9.10858	11.9901	9.71466	9.25247	11.3851	8.31216
C01p08870.1_BnaDAR	42.6058	45.0006	6.40581	8.71404	40.3935	38.0575	34.3063	48.757	43.2608	47.5198	93.9108	91.8655	94.3962	144.627	140.81	139.017	44.8945	52.1126	42.7776	55.6225	63.639	43.8602	54.6229	49.4137	54.4443	64.8035	61.0904	59.8319
C01p17320.1_BnaDAR	313.647	171.003	5.94872	3.41041	4.35305	4.47045	4.07585	11.7733	6.61277	12.4051	8.3955	8.05378	8.95828	0	0	0.038929	0.308527	2.86749	0.560885	189.239	239.918	164.788	0.47637	0.780429	1.52622	18.2168	1.27852	23.347
C01p30370.1_BnaDAR	0.739345	0.660814	0.024849	0.109482	0.177233	0.258434	0.13939	0.047304	0	0.431262	0.106951	0.048519	0	0.205541	0.23818	0.100093	0.257123	0.512007	1.46149	0.637865	0.56893	0.114396	0.224708	0.177611	0.120015	0.124003	0.34833	0.154006
C01p51550.1_BnaDAR	11.5487	6.68363	0.266689	0.172443	0.351709	0.333624	0.140569	0.035772	0.127892	0.042901	0	0	0	0	0	0	0	0	0.059857	0	0	0	0	0	0	0	0	0
C02p04940.1_BnaDAR	1.04154	0	0.397671	0.045383	6.98089	6.48808	8.67218	0.203943	0.249139	0.156684	2.12296	1.0616	0.526683	0	0	0	2.61067	1.58462	2.6958	0.1399	0	0	4.92362	9.3883	8.20571	0.333031	0.256345	0.120618
C02p06490.1_BnaDAR	107.682	0.03131	9.41247	0.921738	48.0889	58.496	53.5261	0.22514	0.11019	0.209222	5.8621	1.8274	1.16532	0.032883	0	0.025088	62.4931	55.3461	39.5729	0.254385	0	0.086189	154.499	259.204	191.693	2.09941	0.902973	1.66514
C02p08740.1_BnaDAR	3.81282	1.81184	6.54117	3.50287	19.8873	24.8544	21.1959	2.01544	2.08708	2.04568	2.87709	1.78137	2.02595	1.90107	2.98398	2.56536	12.7955	14.5896	13.2026	2.87138	8.22523	4.11329	105.146	187.433	159.674	14.4685	12.1001	7.38039
C02p08840.1_BnaDAR	0.055493	0	0.019085	0	0.472906	0.51277	0.653235	0	0.01674	0.032148	0.008368	0.003802	0.009454	0	0	0	0.299315	0.217176	0.339347	0.022882	0.080905	0.021737	0.416318	0.537509	0.603672	0.011675	0.012514	0.017852
C02p09450.1_BnaDAR	0.099459	0	0.042868	0.008448	0.658349	0.57424	0.601501	0.012109	0.007416	0.011103	2.84759	2.37666	2.36113	0.271741	0.376764	0.34161	1.02297	0	0.177271	0.01579	0	0	1.23493	0.772514	1.12954	0.013126	0.077519	0.045621
C02p09460.1_BnaDAR	0	0	0	0	0.117772	0.106674	0.099719	0	0	0	8.54891	8.28982	6.79758	0.917536	0.849031	0.850759	1.23188	0.334724	0.251992	0	0	0	0.859498	0.646719	1.53624	0	0	0
C02p14310.1_BnaDAR	21.7161	5.17011	1.05213	0.237731	7.72401	7.73096	6.57982	16.776	12.0619	11.4779	7.12691	7.38691	6.63718	20.1146	19.8189	20.8682	17.539	18.3298	9.42404	8.85822	3.13416	4.48688	2.36075	2.45862	2.0777	3.51558	2.37876	2.13487
C02p22010.1_BnaDAR	1.68623	1.7627	1.59725	1.00074	14.409	16.0874	14.6283	0.115185	0.392499	0.232917	0.127366	0.060072	0.183667	0.021498	0	0	2.69204	8.77282	2.00134	0.321345	0.064726	0.606702	8.31246	14.948	11.015	22.9071	7.54059	8.59291
C02p28570.1_BnaDAR	0.158005	0.297807	0.059722	0.347612	16.0415	18.583	18.4351	4.76279	5.91657	1.86525	2.80917	2.07094	2.04374	13.8767	14.7372	13.982	3.14479	2.42432	3.19702	7.77211	15.5738	4.64484	0	0.073646	0.368315	0	1.26514	0.217786
C02p35540.1_BnaDAR	27.0177	30.267	10.4441	15.631	31.3121	33.3636	31.5114	24.6606	32.3997	30.8119	27.2992	27.1076	32.0349	8.42971	8.2376	8.09448	71.2429	71.8748	60.9425	19.0878	36.6603	9.31528	31.6548	30.2097	30.353	52.7317	31.091	29.3625
C02p56240.1_BnaDAR	123.217	116.865	3.54284	5.41008	0.017148	0.00965	0	0.00123	0.009041	0.087842	0	0	0	0	0	0	0	0	0	0	0	0	0	0	0	0	0	0
C02p56700.1_BnaDAR	0.504327	0.995547	0.065469	0	0.00895	0.000543	0	0	0	0	0	0	0	0	0	0	0	0	0	0	0	0	0	0	0	0	0	0
C02p56720.1_BnaDAR	7.40179	7.70068	4.08717	0.469482	0	0	0	0	0	0	0	0	0	0	0	0	0	0	0	0	0	0	0	0	0	0	0	0
C02p57220.1_BnaDAR	0	0	0	0	0.029053	0	0.010081	0	0	0	0	0	0.001103	0	0	0	0	0	0	0	0	0	0	0.017277	0	0	0.014029	0
C02p60240.1_BnaDAR	0	0	0	0	0.104674	0.049387	0.035779	0	0.122754	0	0	0	0	0	0	0	0	0	0	0	0.072332	0	0.170705	0.219735	0.088428	0.171967	0	0
C02p62370.1_BnaDAR	46.3111	34.4502	11.5476	9.59677	7.11954	6.37079	6.41905	2.85847	2.56442	2.67977	2.74859	2.30235	2.66639	0.207137	0.305102	0.294925	1.11847	0.824273	1.59397	1.38623	1.07827	0.367441	10.6091	7.11259	7.28792	13.8103	8.46949	7.36096
C02p62820.1_BnaDAR	7.42187	5.79123	1.3362	1.85673	12.0181	13.8499	11.942	13.2165	13.6491	12.6874	5.13893	6.68921	6.90998	0	0	0	53.0873	39.1518	45.5792	65.9062	40.3116	27.8762	19.4784	19.1655	18.7176	18.532	5.0201	13.4931
C02p64480.1_BnaDAR	0	0	0	0	1.01777	2.25513	1.50197	0.500702	0.640111	0.170982	0	0	0	0	0	0	1.07084	0.999821	0.854914	2.22151	1.4733	0.434438	0.27366	0.057983	0.095371	0	0.089567	0
C03p07270.1_BnaDAR	38.3809	19.3119	13.9488	12.6983	70.265	95.5387	86.4761	9.98301	6.09045	5.21309	89.7398	72.3685	76.6878	18.8929	18.7853	19.2519	51.3678	75.4883	43.319	149.09	222.665	135.331	96.114	194.118	138.374	192.931	123.171	187.107
C03p09950.1_BnaDAR	0.527551	0.461356	0.24946	0.274294	0.892346	0.79511	0.942311	0	0	0	0.287363	0.2453	0.208892	0	0	0.000994	1.064	0.714774	0.570293	0	0	0	2.4107	1.67315	1.76474	0	0.000335	0.015741
C03p17330.1_BnaDAR	0.15148	0.361276	2.73857	2.52679	1.31607	1.39653	1.49602	0	0.061306	0.028497	0	0.046305	0	0.165923	0.174046	0.15715	8.45264	6.10777	7.35671	0	0	0	0	0.040855	0.03965	0	0.006296	0.094464
C03p17380.1_BnaDAR	0	0	0	0	0.022265	0.006912	0	0	0	0	0	0	0	0	0	0	0	0	0	0	0	0	0	0	0	0	0	0
C03p17900.1_BnaDAR	0	0	0	0.069625	0.565642	0.529579	0.444344	0.821464	0.332993	0.655411	6.65847	5.11838	7.11264	11.1923	13.7664	12.8784	1.28889	0.265575	0.169392	0.428818	0.539666	1.1147	0.038242	0	0	0.116861	0.025426	0
C03p20130.1_BnaDAR	0.00345	0	0.016637	0.007302	1.14712	1.14284	0.95063	2.75027	0.926458	1.14404	0	0.085093	0.03565	0.468111	0.14591	0.546883	1.94484	0.804947	1.07534	1.02158	0.757373	1.4871	1.66173	1.91941	2.96369	1.64904	0.967841	1.64854
C03p20160.1_BnaDAR	28.969	12.4285	1.46914	0.891665	7.77026	8.78953	8.22716	107.951	77.8054	87.9557	2.9415	2.30605	2.30877	1.20396	0.948968	1.05527	12.8469	10.3439	8.55018	8.73842	13.8582	16.4286	10.323	13.8249	12.4105	6.69272	6.00773	7.38012
C03p28970.1_BnaDAR	0	0.01799	0.028057	0.072678	30.4814	29.1892	31.1773	101.491	140.892	140.274	0	0.03059	0.03122	0	0	0	53.5753	10.0675	8.43543	44.6014	18.3442	13.9246	4.39578	2.14491	4.93221	2.24561	0.958073	3.37557
C03p29050.1_BnaDAR	1.23035	1.647	0.053237	0.840989	36.9982	38.6356	37.8347	16.8878	19.6017	22.4812	0.063053	0	0.118278	0	0.037414	0.051949	19.1645	17.2891	10.3992	4.1352	8.38398	3.66515	51.9383	35.4267	48.1592	8.12722	15.5511	14.4717
C03p30600.1_BnaDAR	1.04556	0.500128	0.360446	0.176165	0.035021	0.127831	0	0.14036	0.232837	0.251644	0	0	0	0.046262	0	0	0.27586	0	0	0.409981	0.175026	0	0	0.120429	0.053405	0.050643	0.070695	0
C03p30970.1_BnaDAR	0.426261	0.352727	0.409203	0.404621	8.29164	7.96105	8.38246	0.600481	0.525907	0.545182	0.246165	0.318096	0.227919	0.267871	0.338694	0.158021	1.95541	1.51253	1.23253	1.47386	1.41506	1.28236	8.69491	19.3245	15.8754	9.6115	13.165	9.55018
C03p34520.1_BnaDAR	7.67983	5.32553	0.609827	0.669086	9.96281	10.6815	10.5716	10.5604	17.5312	13.732	102.559	74.9533	84.2859	50.044	52.4383	53.3892	7.74126	5.82929	2.31926	10.9026	8.21228	4.93949	3.30365	2.47145	2.3579	1.11067	0.742378	0.961409
C03p42590.1_BnaDAR	1.7692	1.41108	1.57563	2.25076	1.48325	1.13678	1.4742	1.7912	1.28577	1.51737	0.764847	0.715446	0.786151	0.754038	0.818052	0.837833	0.888724	0.751182	0.87431	0.647749	0.601411	0.833763	1.01732	0.745938	0.931122	1.44317	1.22213	1.31712
C03p51550.1_BnaDAR	4.99937	4.50911	0.162556	0.180406	2.86836	2.91578	2.70025	5.46029	2.56224	3.13469	0.402105	0.212598	0.263192	0.393258	0.361505	0.334054	6.42155	5.76486	5.49907	6.1999	6.10472	7.83561	0.081084	0.064765	0.118304	0.152453	0.082253	0.298179
C03p51580.1_BnaDAR	0.259644	1.2726	0.017442	0.222846	0.073695	0.014935	0.007386	0.087179	0	0.017122	0.101842	0.005985	0.023616	0	0	0	0.016035	0	0	0.040193	0	0	0	0	0	0	0	0
C03p53260.1_BnaDAR	0	0	0.012453	0.03215	0.104206	0.06904	0.148543	0.067577	0.04585	0	0.096417	0	0.040727	0	0	0	0	0	0	0.308174	0.187885	0.46449	0.135092	0.022291	0.097203	1.27649	0.142426	0.44614
C03p55570.1_BnaDAR	4.60118	6.47055	0.135184	0.252088	0.010065	0.028987	0.035584	0.002278	0.013486	0.029038	0	0	0	0.237222	0.186571	0.296178	0	0.035337	0.021768	0.019698	0	0	0	0	0	0	0	0
C03p57440.1_BnaDAR	5.25544	3.46674	0.250832	0.409722	8.25933	9.27297	10.5533	6.96104	5.96656	7.86514	15.1975	13.6118	14.673	1.48635	1.59594	1.73199	9.51155	12.0095	7.45655	11.8552	10.8411	8.65896	2.16628	3.27692	2.28446	3.14857	1.55426	2.50876
C03p62830.1_BnaDAR	0	0	0	0	0.099179	0.106263	0.023037	0	0	0	0	0	0	0	0	0	0	0.291544	0	0	0.065651	0	0	0	0	0	0	0
C03p62840.1_BnaDAR	3.4873	2.01615	0.193024	0.067282	1.03766	1.05871	1.26428	16.0027	11.9241	14.1795	0.56691	0.366577	0.479497	0.078397	0.038432	0.111531	2.84783	1.37783	1.4917	3.63741	4.50899	3.13797	0.469624	0.566022	0.49088	2.9504	0.391572	1.6873
C03p68380.1_BnaDAR	0	0	0	0	0.430594	0.111827	0.153804	0	0	0	0.047784	0.043282	0.064609	14.4096	16.173	15.9762	0	0.023454	0	0	0	0	0	0	0	0	0	0
C03p77180.1_BnaDAR	30.356	29.0106	1.32322	0.925118	9.3468	10.3749	10.7927	4.94485	3.21876	4.32522	51.7361	43.7276	52.2913	9.02097	9.75492	9.23824	12.2567	9.26872	6.48166	4.85057	4.75258	3.99039	12.2713	13.4895	11.9368	3.35737	2.99178	3.44202
C03p88830.1_BnaDAR	2.04068	2.34319	0.917143	1.38061	0.034301	0.070654	0.015086	0.18233	0.006363	0.10784	0.104546	0.02153	0	1.05029	1.21784	0.914705	0.07635	0.17467	0	0.350566	0	0.209432	0.148793	0.137451	0.134589	0.896914	0.53026	0.446341
C03p89910.1_BnaDAR	3.37402	3.40235	2.82561	4.31385	2.82125	2.31957	2.61478	0.997234	1.49204	1.62682	1.89183	1.96948	1.73047	0.553185	0.747474	0.891027	0.722598	1.69347	0.696992	0.853924	0.651586	0.588341	0.973864	2.93815	1.97877	1.98539	2.68797	1.94134
C04p00420.1_BnaDAR	0.177846	0.176444	0	0.072317	2.87	4.05829	3.90025	0.09721	0.036538	0.015237	3.21125	4.19771	3.7573	1.34506	0.996896	1.07424	0.219681	0.664427	0.690833	0.179882	0.386283	0.408847	3.8743	9.71581	10.3297	10.7234	9.41546	10.4012
C04p01540.1_BnaDAR	1.93254	0.400155	0.052705	0.029727	0.44438	0.36977	0.317194	0.119266	0.197119	0.060884	0.153161	0.286203	0.290302	0.088746	0.082772	0.049786	0.322253	0.09714	0.464681	0.353316	0.199384	0.878786	0.114298	0.054688	0.197391	0	0.23082	0.188338
C04p04560.1_BnaDAR	2.08507	1.36134	1.13237	2.32244	6.59197	8.3351	7.42157	6.88709	7.19216	10.9385	1.47911	1.35147	1.63387	1.01053	0.860021	1.62384	1.51084	1.86638	4.07407	2.38963	0.80749	3.34223	4.71346	1.85589	1.65285	4.07721	3.50335	3.06851
C04p04600.1_BnaDAR	0	0.001106	0	0	2.36332	3.06813	3.30692	43.2773	71.0138	98.8883	0.08854	0.135343	0.084299	0.097405	0	0.058861	0.313602	2.033	0.141448	0.700773	3.44503	0	1.85861	0.812798	0.846367	2.77563	1.28975	2.96319
C04p10910.1_BnaDAR	114.897	40.2005	23.0492	17.8158	14.1602	18.9425	17.31	103.094	60.6463	53.9975	83.9269	71.7214	70.8676	19.4885	18.0024	18.7992	9.51555	15.7387	11.0758	13.0284	20.8181	19.8092	61.4992	90.5989	74.9463	93.6816	62.3215	79.5276
C04p16610.1_BnaDAR	5.17129	5.39798	2.67782	3.29103	8.83885	8.89687	8.63683	2.85097	2.37345	2.71545	15.8926	12.3691	12.9747	6.79535	6.73936	6.20035	7.46186	6.23241	6.08862	6.07481	6.17312	4.66141	10.3083	12.4551	13.6511	12.2485	12.0299	11.3721
C04p20060.1_BnaDAR	63.1593	36.1845	19.9341	20.1143	26.2617	32.6253	28.3236	124.161	88.0952	84.4369	8.82004	8.36118	8.47437	8.30172	7.95949	8.07376	16.447	19.9031	9.85175	10.7316	13.1202	15.8024	45.5188	89.0416	73.8834	58.9582	60.6275	56.8676
C04p37870.1_BnaDAR	4.2714	3.76242	0.759962	0.69295	2.70786	2.38537	2.62017	2.72528	2.81395	2.3115	2.32199	2.05958	2.26034	1.70223	2.10427	2.02967	1.26038	1.2572	1.56328	1.32702	0.997855	0.984855	1.04802	1.4022	1.28516	1.17229	1.1105	1.39225
C04p37940.1_BnaDAR	2.56058	2.76228	1.00608	1.51176	2.30218	2.42383	2.00097	2.00884	1.54347	1.766	1.71303	1.68763	1.56659	1.68412	1.75247	1.74408	1.45821	1.27598	1.86605	1.61144	1.86227	2.5086	2.59698	3.13005	3.24629	2.71418	2.92758	2.73809
C04p39320.1_BnaDAR	4.12771	0.382702	0.753895	1.30399	0.138222	2.49939	0.145312	1.79699	2.41634	0.327741	0	1.3806	0.11714	0.053671	0.939162	0	0.130248	1.61863	0.298775	0	1.1185	0.188064	0.230372	0.852039	0.742821	2.53412	0.256847	3.91709
C04p39330.1_BnaDAR	3.31685	1.43717	1.91737	1.87731	0.817514	1.3703	0.891204	1.28918	1.37133	0.739525	0.029377	0.083188	0.144857	0.123092	0.128738	0.039399	0.433098	0.393773	0.319051	0.0814	0.38025	0.047292	0.511614	1.23263	1.43052	2.69913	2.00741	1.69392
C04p39690.1_BnaDAR	8.03206	3.09926	12.5959	7.14065	2.07463	1.37238	1.61983	5.17667	3.83243	4.03749	0.914385	1.54411	2.78134	1.72365	1.25946	1.80616	5.46277	3.22116	2.93682	0.550979	1.05272	0	20.8241	43.5956	42.6588	3.85693	5.96416	4.63947
C04p39700.1_BnaDAR	8.95325	4.66989	8.48825	4.75204	4.10509	5.83241	4.03416	5.6682	3.391	4.36267	1.09936	0.887234	0.930035	0.661523	0.65714	0.735643	3.26587	2.59307	2.30284	1.03363	0.855719	0.995801	10.1853	17.7496	16.2045	5.77402	6.87637	4.09024
C04p48350.1_BnaDAR	0.01872	0.004349	0.005352	0.039099	0.128552	0.129948	0.090452	0.114988	0.218392	0.013946	0.086478	0.019858	0.04238	0.129226	0.040555	0.113774	0.016745	0.088371	0.028292	0.015798	0.00722	0.03997	0.135652	0.10993	0.105354	0.229058	0.072188	0.160501
C04p50310.1_BnaDAR	0	0	0	0	0	0	0	0	0	0	0	0	0	0	0	0	0	0	0	0	0	0	0	0	0	0	0	0
C04p59360.1_BnaDAR	1.4335	0.637164	0.146438	0.06126	4.03003	3.67255	3.41156	22.5926	13.6348	13.0818	0.130211	0.136709	0.091987	1.16607	0.883941	1.33209	0.105417	0.358132	0.003494	0.056263	0.12907	0.189653	8.48862	10.7859	16.8506	25.6233	7.46166	15.6344
C04p59370.1_BnaDAR	56.743	34.5781	25.314	19.1963	30.0095	38.8461	34.5312	81.9542	76.7976	79.7223	24.363	26.4135	25.9887	11.0602	11.998	12.1103	10.4927	13.806	10.9481	8.59834	10.3248	11.1378	50.023	79.7363	79.5765	49.3307	62.4363	48.4094
C04p65660.1_BnaDAR	28.3787	35.2881	3.86059	6.16254	38.6677	51.059	44.913	11.1691	7.73625	6.59734	28.7164	25.561	26.4163	10.7379	11.1019	11.4364	11.2837	15.5409	15.4144	2.25322	3.15218	3.1408	42.7163	75.6365	58.3799	13.9739	17.5844	11.9906
C04p70410.1_BnaDAR	0	0	0	0	0	0	0	0	0	0	0	0	0	0	0	0	0	0	0	0	0	0	0	0	0	0	0	0
C04p70570.1_BnaDAR	0	0	0	0	0.062268	0.11254	0.240342	0	0.008426	0.010864	0.050367	0	0	0	0	0	0	0.095434	0	0	0	0	0	0	0	0	0	0
C04p72160.1_BnaDAR	2.62916	2.62387	0.076891	0.133461	0.23615	0.186842	0.052515	0.164043	0.268793	0.417885	0	0	0	0	0	0	0.489673	0.639765	0.416928	1.39762	1.04419	2.00786	0.142753	0	0.03784	0.047559	0	0.095794
C04p72810.1_BnaDAR	0	0	0	0	1.66157	1.54839	1.54541	0	0	0	0	0	0	0	0	0.047847	0.306642	0.083771	0.346191	0.115693	0.239287	0	0.811111	3.08569	3.38382	0.100833	0.439808	0.500296
C04p72820.1_BnaDAR	0.724088	0.202135	0	0.059584	30.6764	36.3965	34.8406	0.793588	0.850407	2.33049	0.298328	0.13307	0.07941	0.213793	0.390355	0.13235	2.32327	2.78245	1.64222	0	1.57765	0.231456	5.8077	21.3334	17.6269	1.15057	0.932438	0.995227
C05p15590.1_BnaDAR	0.068711	0.245611	0	0	0.178372	0.523855	0.904522	1.40212	1.80088	2.23705	0	0	0	0.002794	0	0	0	0	0	0	0	0	0	0	0	0	0	0
C05p15600.1_BnaDAR	2.62621	3.56604	3.04603	3.56149	5.79479	6.16156	7.17624	12.4654	13.1128	13.5385	1.78231	1.6841	1.30926	5.64934	5.80202	6.70559	9.43395	7.27564	6.89042	5.08412	3.92677	6.6293	3.5442	3.06701	3.78288	4.82076	2.85716	3.69944
C05p16000.1_BnaDAR	0.091569	0.173479	0.047442	0	0	0	0	0	0	0	0	0	0	0	0	0	0	0	0	0	0	0	0	0	0	0.048463	0	0
C05p21770.1_BnaDAR	6.11538	2.90639	0.1899	0.799187	7.01796	8.35876	8.9942	8.6461	8.42027	9.84989	19.9595	17.4315	19.1131	13.6312	13.8328	14.1881	3.49715	2.17412	1.75023	4.08286	2.87078	3.93982	1.55632	1.06263	1.89502	1.42399	1.67645	1.55553
C05p32700.1_BnaDAR	1.66063	1.39514	0.214052	0.041004	10.262	9.54873	10.4743	2.34486	2.90529	3.37629	3.5236	4.02634	4.94625	1.84867	2.29172	2.55653	3.57624	4.91803	2.67439	1.26518	2.51924	0.791147	3.02386	3.43002	2.32042	3.6503	2.72603	2.96
C05p42420.1_BnaDAR	0.149573	0.266659	0.290281	0.415128	0.214902	0.244351	0.260242	0.200957	0.180638	0.14768	0.064726	0.036575	0.071719	0.038093	0.015787	0.034143	0.06894	0.072318	0.029542	0.137901	0.080322	0.1644	0.146518	0.204989	0.247613	0.376388	0.250042	0.341145
C05p42430.1_BnaDAR	1.71223	1.6185	1.60384	1.36769	0.904679	0.949774	0.832943	1.75444	1.279	1.16788	0.989128	1.0073	1.13894	0.90433	0.695196	0.801705	0.653206	1.28582	1.39479	1.54082	1.37045	1.94799	0.094055	0.217035	0.166962	1.30762	0.799588	1.14874
C05p42440.1_BnaDAR	0	0	0	0	0	0	0	0	0	0	0	0	0	0	0	0	0	0	0	0	0	0	0	0	0	0	0	0
C05p42450.1_BnaDAR	0.014548	0.012898	0	0	0.019711	0.026212	0.019031	0.07312	0.078804	0.041086	0	0	0	0	0	0	0.388591	0.531158	0.454919	0.528212	0.823416	0.575005	0	0	0	0	0	0
C05p42480.1_BnaDAR	0.058545	0.09707	0	0	0.854736	0.565387	0.615896	6.10324	2.4156	2.35796	0.201347	0.21241	0.103019	0.146707	0.108877	0.117783	2.04751	2.31039	1.21726	2.2657	1.23303	1.59075	0.483635	0.267489	0.447099	0.430421	0.098698	0.319374
C05p42500.1_BnaDAR	0	0	0	0	0	0	0	0	0	0	0	0	0	0	0	0	0	0	0	0	0	0	0	0	0	0	0	0
C05p54330.1_BnaDAR	9.10511	7.68183	0.099588	0.11983	0.823804	0.710435	0.625154	0.062388	0.156779	0.061347	0.182075	0.055742	0.066671	0	0	0.031277	0.127798	0.06065	0.061958	0.145336	0.139586	0.223058	0	0	0	0	0	0
C05p57840.1_BnaDAR	149.811	52.5061	40.979	22.9127	5.18695	5.883	5.49938	0.04553	0.005567	0.071386	0.055741	0.104505	0.068809	11.956	11.3667	11.8881	0.378947	0.520281	0.776307	0	0	0	12.4101	9.96927	13.5797	0	0.012033	0.017309
C05p60380.1_BnaDAR	6.8798	6.97292	5.30379	5.38448	13.6659	12.1471	14.2689	4.92895	5.49252	5.21033	19.8765	16.7167	18.0107	13.8039	14.1429	12.824	11.7991	12.1973	11.1884	6.42993	5.76636	6.5396	10.93	14.163	10.2469	7.0617	5.86606	5.89816
C06p13210.1_BnaDAR	67.7548	34.2548	52.0554	45.0238	14.1313	15.1474	14.9584	89.0572	59.7428	65.1659	3.16282	3.27207	3.08171	2.36791	2.43693	3.10718	9.25823	11.7574	11.141	18.8829	14.5984	23.147	16.0203	14.4555	17.9663	20.0596	13.1317	20.1085
C06p21090.1_BnaDAR	26.9304	12.5263	1.47794	1.27652	12.777	16.1781	17.2508	19.7216	9.35499	9.02746	3.15457	2.61517	3.01032	2.18741	2.05813	2.20236	3.72975	3.99666	3.1893	2.52403	3.34488	1.93295	21.4486	33.9035	27.0441	12.6082	15.7	14.4449
C06p22640.1_BnaDAR	1.32576	1.48646	5.28821	4.45681	5.51298	5.92824	6.24726	0.574386	0.82679	0.556792	1.33731	1.48247	1.68532	2.99782	2.07329	2.62319	1.63902	1.78645	1.30657	1.96501	3.16924	0.99536	5.12993	8.19573	7.74209	8.94412	7.04245	6.87073
C06p28750.1_BnaDAR	17.7835	8.63091	0.389235	0.373342	0.894706	0.70695	0.726753	0.078035	0.067786	0.137189	0.021285	0.020088	0.018649	0.0422	0	0	0.231602	0.166824	0.047156	0.132508	0.086317	0.032241	0.016349	0.014021	0.020057	0.01771	0	0.032144
C06p38970.1_BnaDAR	3.22974	1.08555	1.25961	1.23903	4.49444	5.3519	4.71952	1.695	1.30399	1.228	0.861668	0.752298	0.9049	0.269172	0.237623	0.256456	5.41379	4.70191	4.72002	3.59876	5.09287	3.56287	12.6024	20.8822	17.2217	13.4161	14.5549	11.6829
C06p39670.1_BnaDAR	0	0	0	0	0.039569	0.014847	0.035545	0	0.049948	0.040649	0.027315	0	0	0	0	0	0	0	0.091588	0.149996	0.083019	0	0.756369	0.238631	0.238197	0.076181	0.260716	0.071165
C06p39700.1_BnaDAR	0	0	0	0	0.082639	0.015389	0	0	0	0.044592	0	0	0	0	0	0	0	0	0	0	0.734991	0	0	0	0.028027	0.040178	0.010002	0.062491
C06p39710.1_BnaDAR	0	0	0	0	0.314734	0.481892	0.512816	0.029879	0.020741	0.030873	0	0	0	0	0	0	0	0	0	0	0	0.02118	0.074278	0	0.088015	0	0	0
C06p39750.1_BnaDAR	0	0	0	0	0.718032	1.19554	1.69642	3.73548	4.51344	7.69769	1.38461	1.48314	0.983956	0	0	0	0	0.432846	0.044121	12.1783	23.5126	15.1357	1.19477	1.2596	1.65613	1.17646	1.39635	3.31143
C06p45150.1_BnaDAR	2.69125	0.331025	0.04137	0	3.70759	5.81377	4.3701	0.867428	1.77197	1.21845	0.953457	0.677425	0.889972	0	0	0	12.7519	4.05044	7.17504	3.22658	2.89586	2.62703	5.65571	1.0504	2.43736	0	0.054773	0.167756
C07p03530.1_BnaDAR	34.8639	36.5117	6.59498	9.05606	30.0169	26.2965	26.679	32.6259	25.593	29.0169	16.7507	19.7649	19.41	36.3791	33.4619	34.5729	57.0411	56.1235	48.5748	50.3494	57.3279	50.4772	16.6916	14.6025	16.2138	21.4759	18.7261	19.8075
C07p20990.1_BnaDAR	3.46166	4.87553	0.033103	0.128048	4.91628	5.5379	4.6474	5.95279	3.78049	7.28872	69.4436	61.4213	63.6042	4.60742	4.65998	5.50174	0.961578	1.74254	1.95261	2.5681	1.81524	1.92367	1.7115	0.595454	1.4033	0.765438	1.20079	0.664658
C07p24180.1_BnaDAR	2.35433	4.61655	0.044866	0.050577	38.4827	50.1083	41.6957	24.6189	31.4888	36.9307	7.67409	3.35185	3.85998	1.49384	1.69523	1.94547	15.1488	6.24395	7.23409	12.5262	9.85962	8.04483	19.3158	15.7873	16.4379	12.7095	8.39367	12.9575
C07p38910.1_BnaDAR	0.545026	0.386849	0	0	0	0	0	0	0	0	0	0	0	0	0	0	0	0	0	0	0	0	0	0	0	0	0	0
C07p39860.1_BnaDAR	0	0	0.153704	0.116603	29.7971	34.121	31.416	0.285984	0.216035	0.007511	0.045282	0.091527	0.188869	2.21911	2.61038	2.22997	0	0	0	0.808845	2.15853	0.452264	48.7747	90.8949	76.4074	42.4579	57.9087	34.0758
C07p43200.1_BnaDAR	12.1668	10.6672	4.8068	5.68069	11.3089	15.484	12.7396	12.2006	13.9648	17.1799	9.63134	8.94228	8.22273	10.4996	10.144	11.0018	7.52397	7.93711	7.34456	8.44378	7.2622	7.05516	6.83473	7.7177	6.38005	10.2811	10.84	9.99659
C07p44020.1_BnaDAR	0	0	0	0	0	0	0	0.108151	0.164633	0.187237	0	0	0	0	0	0	0	0	0	0.093971	0	0	0	0	0	0	0	0.03922
C07p45600.1_BnaDAR	4.03266	7.18895	0.07429	0.189408	6.01313	6.93073	6.27751	3.37005	3.13231	2.72315	4.37112	3.13242	3.72613	0.345066	0.066407	0.215466	1.44051	1.13884	1.33949	0.963914	1.00742	2.2372	1.18817	1.66852	1.75659	0.654377	0.900067	0.381672
C07p46240.1_BnaDAR	0.815424	0.723656	0.539421	0.703083	1.18762	1.36972	1.14818	1.19869	1.18027	0.840543	2.17238	1.49303	1.72795	2.07345	2.19578	2.16889	0.876104	1.61215	1.33686	1.97495	1.865	1.58739	1.67276	2.11577	2.19996	1.88137	2.35985	2.56478
C07p52240.1_BnaDAR	152.554	79.202	2.77081	1.52587	2.78425	2.69937	2.60024	3.67413	2.03224	4.1651	4.53528	4.62552	4.66953	0.025692	0.071433	0.030948	0.689216	2.82671	1.63705	42.4797	51.9777	39.8031	0.484141	0.576655	1.21677	8.61149	0.360857	9.61509
C07p55410.1_BnaDAR	0	0	0	0	0.121652	0.12569	0.179497	0.091902	0.054616	0.042203	0	0	0	0	0	0	0	0	0	0	0	0	0	0	0	0	0	0
C07p57590.1_BnaDAR	0.053015	0.102923	0.30748	0.124719	0.478339	0.463049	0.584257	0.204507	0.084863	0.14413	0.118067	0.095674	0.134767	0	0	0	0.155706	0.044785	0	0.01013	0.01758	0.022424	0.279698	0.330913	0.189173	0	0	0.062438
C07p57600.1_BnaDAR	0.949986	0.57957	0.416113	0.318556	0.481428	0.544799	0.475439	0.418531	0.31796	0.412062	0.038486	0.05464	0.050807	0.07985	0.024887	0.046037	0.27077	0.074995	0	0.03256	0.018962	0.035727	0.139077	0.105687	0.080652	0.027372	0.062473	0.0363
C07p60850.1_BnaDAR	2.94446	2.04499	1.30363	1.34012	4.85393	6.03766	5.26303	5.36967	5.60266	7.77267	56.1552	49.4933	55.5853	30.0496	31.4942	33.7361	4.89439	2.02462	3.14102	4.67074	3.02404	2.89112	3.24892	3.27109	3.90393	4.74795	3.03468	4.08112
C07p61310.1_BnaDAR	8.08296	3.72257	0.172179	0.013899	0.216448	0.185534	0.209526	0	0	0.057229	2.76556	2.46409	2.68098	0.623556	0.945715	0.653899	0	0	0	0	0	0	0	0	0	0	0	0
C07p62450.1_BnaDAR	5.23449	6.83433	0.212406	0.33166	0.157163	0.185526	0.239275	0.552572	0.325758	0.290683	0	0	0.082151	0	0	0	0.839051	0.079256	0.247006	0.166325	0.424504	0.078086	0.047282	0	0.122134	0	0.106265	0.045523
C07p63630.1_BnaDAR	2.35138	1.4846	0.121033	0.118323	0.495807	0.381613	0.494679	0.115759	0.070076	0.05563	0	0.056829	0.059985	0	0.041311	0	0	0.081353	0	0.590173	1.10012	0	0	0.247275	0	0.257559	0.090035	0.160657
C08p17740.1_BnaDAR	25.1355	21.6614	3.07464	3.99854	4.17816	5.18658	4.30108	6.89081	8.70569	6.11191	1.58716	1.3766	1.14708	0.130538	0.364191	0.192509	25.1165	16.5669	16.3073	19.8239	16.6718	15.1854	4.481	2.77656	2.69268	3.85622	1.99221	2.82362
C08p17790.1_BnaDAR	10.2386	6.69382	0.156436	0.288951	0.415022	0.344331	0.528501	0.036704	0.079791	0.204701	0	0.013949	0	0.014097	0.019883	0.008576	0.116175	0.016937	0.032883	0	0.208183	0.053172	0	0.015141	0.120736	0.087193	0.095411	0.085289
C08p18100.1_BnaDAR	0.088819	0.11079	0	0	0.003143	0.035373	0.020951	0	0.012519	0	0	0	0	0	0	0	0	0	0	0	0	0	0	0	0	0	0	0
C08p21660.1_BnaDAR	0.196568	0.235559	0.419601	0.021857	0.01068	0.007684	0.010415	0.014651	0.001531	0.01983	9.17826	10.4816	11.5132	11.4891	11.4451	13.335	0	0.001525	0	0.005535	0.004613	0.00247	0	7.7e-05	1.6e-05	0.000416	0.000815	0.001136
C08p24960.1_BnaDAR	0.530017	0.872763	0	0.03051	0.795452	0.815583	0.730473	0.786434	0.575559	0.750389	0.716475	0.437681	0.337784	0.207474	0.145232	0.281217	2.01505	0.582933	1.22746	0.521497	0.876081	0.873779	0.440145	0.12692	0.252583	0	0.128991	0
C08p26510.1_BnaDAR	151.533	84.4356	37.2054	29.007	77.3641	105.471	99.9009	16.4103	12.305	16.4271	97.9742	104.479	109.382	73.4313	78.9989	79.857	57.7348	76.0176	55.835	130.693	177.146	116.657	156.984	395.209	243.787	187.117	154.285	196.768
C08p28490.1_BnaDAR	47.9073	30.5339	36.3831	35.0994	24.4784	35.3625	30.9282	117.571	69.4403	79.2647	8.68196	8.66053	9.03973	3.78182	3.79388	4.4695	8.08232	9.02767	7.47362	9.91141	13.5093	13.5077	59.0273	107.312	115.705	53.8637	66.2713	43.5784
C08p30380.1_BnaDAR	11.3182	7.11207	8.14932	5.27844	19.82	23.1714	21.998	4.30521	5.45063	5.44116	15.788	14.9654	19.3672	28.6238	27.0731	28.5613	13.1958	10.2458	16.7619	14.7675	11.5218	13.4298	20.4678	52.5382	31.4716	37.458	30.6433	40.2611
C08p43730.1_BnaDAR	0	0	0	0.000745	0.029303	0.03939	0	0	0.018186	0.020753	0	0	0	0	0	0	0	0	0	0	0	0	0.435692	0.145051	0.220948	0.019679	0.0068	0.009847
C08p43740.1_BnaDAR	0	0	0	0	0.224499	0.223579	0.177615	0.432165	0.663185	1.13306	0	0	0	0.042051	0	0.031682	0.874786	0.36825	0.316721	0.09134	0.059843	0	1.78337	1.26218	1.78108	0.904167	0.799438	1.05809
C08p43760.1_BnaDAR	0	0	0	0	0	0	0	0	0	0	0	0	0	0	0	0	0	0	0	0	0	0	0	0	0	0	0	0
C08p43780.1_BnaDAR	2.07435	1.47217	1.81136	1.46732	0.533048	0.554232	0.566488	0	0	0	0.027455	0.057214	0.070915	0.138385	0.043603	0.081589	0.61909	0.475337	0.681444	0.077314	0	0	0.29661	0.339741	0.523807	0	0	0
C08p44000.1_BnaDAR	0	0	0	0	0.138007	0.363185	0.393513	0.58527	0.362531	0.273707	0	0.113626	0.10637	0.184461	0.186179	0	4.99232	6.9658	3.11408	0.056868	0.106798	0	0.188384	0.220456	0.315522	0	0	0
C08p44020.1_BnaDAR	8.58093	19.1322	1.76943	1.08926	0.223375	0.539956	0.433791	0.038215	0	0	0	0	0	0	0	0	0	0.353759	0	0	0	0	0.648513	0.206386	0.307431	0	0	0
C08p44030.1_BnaDAR	0.751987	2.3751	0.06059	0.11645	13.525	13.8995	17.0392	0	0	0	0.412552	0.300942	0.103386	3.69471	3.5136	3.05065	0	1.64448	0.502636	0	0	0	1.38344	1.68797	3.81861	0	0	0
C09p01470.1_BnaDAR	0	0	0	0	0.030563	0.02426	0.000954	0.038291	0	0.004144	0	0	0	0.068176	0.046075	0.078214	0.046868	0.025199	0.029366	0.169873	0.129086	0.070897	0.064939	0.105735	0.219321	0.043431	0.087976	0.109
C09p05180.1_BnaDAR	0.01907	0.043466	0.609445	0.46968	0.841798	1.10398	1.06969	0.012818	0	0	0	0	0.01353	0.321438	0.196074	0.380999	0	0.148789	0	0	0.025015	0	1.54272	2.82324	1.23717	1.65447	3.59418	1.58207
C09p09430.1_BnaDAR	0	0	0	0	0	0	0	0	0	0	0	0	0	0	0	0	0	0.006326	0.001801	0.003876	0.001121	0.004384	0	0	0	0	0	0
C09p10330.1_BnaDAR	0	0	0	0	0.086417	0.009359	0	0.081007	0.331112	0	0	0	0	0	0	0	1.11604	1.46845	0.905422	0.42901	0.246491	0.07902	0	0	0.052367	0.076664	0.18179	0.065907
C09p10910.1_BnaDAR	0	0	0	0	0.555831	1.26691	0.750971	0.028219	0.057785	0.038961	0	0	0	0.618978	0.259143	0.49944	3.16065	1.35277	2.40945	5.81921	2.05102	2.19917	2.28801	1.22904	1.6245	0.393772	0.412733	0.121267
C09p14360.1_BnaDAR	16.0001	9.02707	3.2488	2.50852	14.242	14.0121	14.0407	32.6997	22.6369	26.88	16.0819	15.595	14.9305	23.5526	22.6	22.3842	17.4862	18.0492	20.6958	30.5705	23.3111	25.3306	12.507	10.7772	12.4537	17.6344	11.2264	12.9683
C09p16460.1_BnaDAR	0	0	0.018469	0	1.59291	1.74321	1.80416	1.43394	1.53084	1.2194	0	0	0	0.140536	0.24404	0.189831	2.39856	1.91376	1.90787	2.54864	1.98761	3.40333	0.277983	0.280163	0.491721	0.086643	0.39956	0.25011
C09p18670.1_BnaDAR	0.149023	0.160309	0.638728	0.891311	1.0888	1.04745	1.1016	0.646677	0.855826	0.677317	0.562002	0.563662	0.39839	0.367147	0.285101	0.328287	0.486827	0.333647	0.80007	0.551497	0.522368	0.550486	0.483022	0.737224	0.633553	0.286277	0.400175	0.517914
C09p25350.1_BnaDAR	558.124	428.132	10.4609	7.8584	4.04173	5.22351	3.28854	17.9354	12.5051	18.8413	14.2809	13.517	15.5996	0.429529	0.398957	0.330622	4.13173	6.94374	3.70771	141.247	153.987	117.736	0.836519	1.15915	2.74502	44.0448	3.24648	45.7666
C09p36950.1_BnaDAR	0	0	0	0	0	0	0	0	0	0	0	0	0	0	0	0	0	0	0	0	0.027001	0	0	0	0	0	0	0
C09p36960.1_BnaDAR	7.05607	2.17358	0.060158	0.0192	1.04813	0.825485	0.683251	0.549372	0.487771	0.769413	0.130043	0.18643	0.288498	0.058094	0	0.025334	0	0	0	0.988163	0.407543	0.394352	0.600821	0.744559	0.949889	1.2826	1.07899	2.43569
C09p44050.1_BnaDAR	0.246296	0.031394	0	0.143911	0.4305	0.459427	0.66745	6.5064	4.6905	6.78268	2.63866	2.80125	2.14235	0	0	0	0.834329	1.28003	0.400268	33.4883	41.5099	22.1528	0.254576	0.973029	2.07375	8.32696	1.41082	7.4939
C09p49250.1_BnaDAR	18.0851	23.4553	0.654312	1.00295	4.73049	4.29921	4.53844	7.13566	4.71021	5.63323	1.81651	1.3976	1.24862	1.18655	1.11333	1.11037	4.9428	5.31285	3.60401	3.8881	4.61454	3.40819	0.621259	0.818505	0.595047	1.36716	0.839583	0.980058
C09p59190.1_BnaDAR	0	0	0	0.012396	0.018843	0.007736	0	0	0	0	0	0	0	0	0	0	0	0	0	0	0	0	0	0	0.018698	0	0.018644	0
C09p59200.1_BnaDAR	0	0	0	0	0	0	0	0	0	0.009284	0	0	0	0	0	0	0	0	0	0	0.010387	0	0	0	0	0	0	0.018451
C09p59220.1_BnaDAR	0.149098	0.09701	0.11063	0.232131	0.876443	0.979261	0.804245	0.184969	0.385862	0.192424	0.034453	0	0.011459	0.086395	0.072304	0.124902	0.741523	1.34339	0.844862	1.07878	1.38142	1.08971	0.993726	1.19248	1.02061	1.45756	0.870052	1.00426
C09p59960.1_BnaDAR	16.2391	1.88088	0.439937	0.103034	2.66649	2.47433	2.50418	2.40774	0.748531	1.42029	3.19169	4.3879	3.99016	0.203102	0.116902	0.17775	0	0	0	9.37233	16.3568	11.4657	0	0.473629	0.050662	1.80585	0.513978	2.72436
C09p63180.1_BnaDAR	193.793	72.1433	36.0885	29.148	66.8382	88.935	83.054	2.09002	1.01421	2.70836	408.893	330.427	340.239	220.25	224.378	228.863	49.3435	47.6933	45.5168	16.2339	35.8381	10.6041	279.998	554.65	346.306	300.925	194.165	278.889
C09p68300.1_BnaDAR	12.6945	14.4334	32.7935	32.5751	19.8493	21.3395	20.4996	1.51143	1.67937	1.5937	38.2543	39.0307	43.1133	64.2359	63.23	65.6878	4.8478	8.25466	5.35017	2.67081	3.94674	1.12586	43.8672	83.7343	59.2353	70.4755	63.2518	71.6379
C09p68930.1_BnaDAR	15.3008	10.7049	0.298135	0.24317	3.16096	2.5525	2.87523	1.02042	0.57965	1.01026	2.90905	2.53974	2.9673	1.62381	1.62616	1.5832	1.69008	4.19827	1.86855	5.6461	9.93009	4.67403	0.110356	0.280563	0.186461	2.01109	0.130378	1.81926
