# Supplementary material for: Molecular evolution analysis of MYB5 in Brassicaceae with specific focus on seed coat color of Brassica napus
Source: BMC Plant Biol. 2024 Jan 16;24:52. doi: 10.1186/s12870-023-04718-6 (PMC10790415; doi:10.1186/s12870-023-04718-6)
Supplement: Supplementary file 7 — Additional file 7: Supplementary Table 7. The genes of ‘turquoise’ module. [file 12870_2023_4718_MOESM7_ESM.xlsx]

## Sheet: Supplementary Table S7
The genes of ‘turquoise’ module
Number	Gene_id
1	A01p01410.1_BnaDAR
2	A01p03560.1_BnaDAR
3	A01p07940.1_BnaDAR
4	A01p14100.1_BnaDAR
5	A01p40070.1_BnaDAR
6	A02p04020.1_BnaDAR
7	A02p08560.1_BnaDAR
8	A02p37210.1_BnaDAR
9	A02p37610.1_BnaDAR
10	A02p42450.1_BnaDAR
11	A03p25640.1_BnaDAR
12	A03p42140.1_BnaDAR
13	A03p43330.1_BnaDAR
14	A03p44720.1_BnaDAR
15	A03p53840.1_BnaDAR
16	A03p63210.1_BnaDAR
17	A04p15880.1_BnaDAR
18	A04p25350.1_BnaDAR
19	A04p25360.1_BnaDAR
20	A04p34360.1_BnaDAR
21	A05p01360.1_BnaDAR
22	A05p08780.1_BnaDAR
23	A05p27420.1_BnaDAR
24	A05p27450.1_BnaDAR
25	A05p35900.1_BnaDAR
26	A05p38810.1_BnaDAR
27	A06p13100.1_BnaDAR
28	A06p39360.1_BnaDAR
29	A06p48940.1_BnaDAR
30	A07p14270.1_BnaDAR
31	A07p21490.1_BnaDAR
32	A07p26360.1_BnaDAR
33	A08p01730.1_BnaDAR
34	A08p02970.1_BnaDAR
35	A08p09810.1_BnaDAR
36	A08p10320.1_BnaDAR
37	A08p19370.1_BnaDAR
38	A08p24130.1_BnaDAR
39	A08p31010.1_BnaDAR
40	A08p31070.1_BnaDAR
41	A09p08360.1_BnaDAR
42	A09p12140.1_BnaDAR
43	A09p19990.1_BnaDAR
44	A09p29070.1_BnaDAR
45	A09p42110.1_BnaDAR
46	A09p47560.1_BnaDAR
47	A09p60510.1_BnaDAR
48	A09p60530.1_BnaDAR
49	A10p11350.1_BnaDAR
50	A10p14840.1_BnaDAR
51	A10p22170.1_BnaDAR
52	C01p03850.1_BnaDAR
53	C01p08870.1_BnaDAR
54	C01p17320.1_BnaDAR
55	C01p30370.1_BnaDAR
56	C01p51550.1_BnaDAR
57	C02p09450.1_BnaDAR
58	C02p09460.1_BnaDAR
59	C02p56240.1_BnaDAR
60	C02p56700.1_BnaDAR
61	C02p56720.1_BnaDAR
62	C02p62370.1_BnaDAR
63	C03p17900.1_BnaDAR
64	C03p30600.1_BnaDAR
65	C03p34520.1_BnaDAR
66	C03p42590.1_BnaDAR
67	C03p51580.1_BnaDAR
68	C03p55570.1_BnaDAR
69	C03p77180.1_BnaDAR
70	C03p88830.1_BnaDAR
71	C03p89910.1_BnaDAR
72	C04p01540.1_BnaDAR
73	C04p37870.1_BnaDAR
74	C04p39320.1_BnaDAR
75	C04p39330.1_BnaDAR
76	C04p72160.1_BnaDAR
77	C05p16000.1_BnaDAR
78	C05p21770.1_BnaDAR
79	C05p42420.1_BnaDAR
80	C05p42450.1_BnaDAR
81	C05p54330.1_BnaDAR
82	C05p57840.1_BnaDAR
83	C06p28750.1_BnaDAR
84	C06p39700.1_BnaDAR
85	C06p39750.1_BnaDAR
86	C07p03530.1_BnaDAR
87	C07p20990.1_BnaDAR
88	C07p38910.1_BnaDAR
89	C07p45600.1_BnaDAR
90	C07p52240.1_BnaDAR
91	C07p57600.1_BnaDAR
92	C07p60850.1_BnaDAR
93	C07p61310.1_BnaDAR
94	C07p62450.1_BnaDAR
95	C07p63630.1_BnaDAR
96	C08p17740.1_BnaDAR
97	C08p17790.1_BnaDAR
98	C08p18100.1_BnaDAR
99	C08p21660.1_BnaDAR
100	C08p43780.1_BnaDAR
101	C08p44020.1_BnaDAR
102	C09p14360.1_BnaDAR
103	C09p18670.1_BnaDAR
104	C09p25350.1_BnaDAR
105	C09p36950.1_BnaDAR
106	C09p36960.1_BnaDAR
107	C09p44050.1_BnaDAR
108	C09p49250.1_BnaDAR
109	C09p59960.1_BnaDAR
110	C09p68930.1_BnaDAR
111	A01p30580.1_BnaDAR
112	A03p67180.1_BnaDAR
113	C01p38970.1_BnaDAR
114	C04p27650.1_BnaDAR
