# Supplementary material for: Molecular evolution analysis of MYB5 in Brassicaceae with specific focus on seed coat color of Brassica napus
Source: BMC Plant Biol. 2024 Jan 16;24:52. doi: 10.1186/s12870-023-04718-6 (PMC10790415; doi:10.1186/s12870-023-04718-6)
Supplement: Supplementary file 8 — Additional file 8: Supplementary Table 8. The hub gene in the ‘turquoise’ module. [file 12870_2023_4718_MOESM8_ESM.xlsx]

## Sheet: Supplementary Table S8
The hub gene in the ‘turquoise’ module
fromNode	toNode	weight	direction	fromAltName	toAltName
BnaMYB5.A01	Bna4CL5.A03	0.561092	undirected	BnaMYB5.A01	Bna4CL5.A03
BnaMYB5.A01	Bna4CL5.C03	0.500067	undirected	BnaMYB5.A01	Bna4CL5.C03
BnaMYB5.A01	BnaAHA10.A02	0.661527	undirected	BnaMYB5.A01	BnaAHA10.A02
BnaMYB5.A01	BnaAHA10.A03	0.655624	undirected	BnaMYB5.A01	BnaAHA10.A03
BnaMYB5.A01	BnaAHA10.A08	0.656598	undirected	BnaMYB5.A01	BnaAHA10.A08
BnaMYB5.A01	BnaAHA10.A10	0.45788	undirected	BnaMYB5.A01	BnaAHA10.A10
BnaMYB5.A01	BnaAHA10.C02	0.649537	undirected	BnaMYB5.A01	BnaAHA10.C02
BnaMYB5.A01	BnaAHA10.C03	0.666558	undirected	BnaMYB5.A01	BnaAHA10.C03
BnaMYB5.A01	BnaAHA10.C07	0.320543	undirected	BnaMYB5.A01	BnaAHA10.C07
BnaMYB5.A01	BnaAHA10.C08	0.677907	undirected	BnaMYB5.A01	BnaAHA10.C08
BnaMYB5.A01	BnaAHA10.C09	0.609886	undirected	BnaMYB5.A01	BnaAHA10.C09
BnaMYB5.A01	BnaBAN(ANR).A01	0.666377	undirected	BnaMYB5.A01	BnaBAN(ANR).A01
BnaMYB5.A01	BnaBAN(ANR).A03	0.690619	undirected	BnaMYB5.A01	BnaBAN(ANR).A03
BnaMYB5.A01	BnaBAN(ANR).C01	0.588527	undirected	BnaMYB5.A01	BnaBAN(ANR).C01
BnaMYB5.A01	BnaBAN(ANR).C04	0.691005	undirected	BnaMYB5.A01	BnaBAN(ANR).C04
BnaMYB5.A01	BnaCHS.C02	0.649947	undirected	BnaMYB5.A01	BnaCHS.C02
BnaMYB5.A01	BnaCHS1.C05	0.612272	undirected	BnaMYB5.A01	BnaCHS1.C05
BnaMYB5.A01	BnaCHS1.C08	0.664558	undirected	BnaMYB5.A01	BnaCHS1.C08
BnaMYB5.A01	BnaCPC.A03	0.35536	undirected	BnaMYB5.A01	BnaCPC.A03
BnaMYB5.A01	BnaCPC.A04	0.598541	undirected	BnaMYB5.A01	BnaCPC.A04
BnaMYB5.A01	BnaCPC.C03	0.522261	undirected	BnaMYB5.A01	BnaCPC.C03
BnaMYB5.A01	BnaCPC.C04	0.415922	undirected	BnaMYB5.A01	BnaCPC.C04
BnaMYB5.A01	BnaDFR.A09	0.642927	undirected	BnaMYB5.A01	BnaDFR.A09
BnaMYB5.A01	BnaDFR.C09	0.606151	undirected	BnaMYB5.A01	BnaDFR.C09
BnaMYB5.A01	BnaF3'H.C09	0.442814	undirected	BnaMYB5.A01	BnaF3'H.C09
BnaMYB5.A01	BnaGL2.A07	0.638997	undirected	BnaMYB5.A01	BnaGL2.A07
BnaMYB5.A01	BnaGL2.C06	0.638472	undirected	BnaMYB5.A01	BnaGL2.C06
BnaMYB5.A01	BnaGST.C08	0.614339	undirected	BnaMYB5.A01	BnaGST.C08
BnaMYB5.A01	BnaHAT1.A09	0.671129	undirected	BnaMYB5.A01	BnaHAT1.A09
BnaMYB5.A01	BnaHAT1.C04	0.332861	undirected	BnaMYB5.A01	BnaHAT1.C04
BnaMYB5.A01	BnaLAC15.A02	0.678568	undirected	BnaMYB5.A01	BnaLAC15.A02
BnaMYB5.A01	BnaLAC15.A06	0.67737	undirected	BnaMYB5.A01	BnaLAC15.A06
BnaMYB5.A01	BnaLAC15.C02	0.678489	undirected	BnaMYB5.A01	BnaLAC15.C02
BnaMYB5.A01	BnaLAC15.C07	0.687478	undirected	BnaMYB5.A01	BnaLAC15.C07
BnaMYB5.A01	BnaLBD39.C07	0.665073	undirected	BnaMYB5.A01	BnaLBD39.C07
BnaMYB5.A01	BnaLDOX(ANS).A03	0.536998	undirected	BnaMYB5.A01	BnaLDOX(ANS).A03
BnaMYB5.A01	BnaLDOX(ANS).C07	0.526175	undirected	BnaMYB5.A01	BnaLDOX(ANS).C07
BnaMYB5.A01	BnaMYB4.A08	0.655191	undirected	BnaMYB5.A01	BnaMYB4.A08
BnaMYB5.A01	BnaMYB4.C08	0.571291	undirected	BnaMYB5.A01	BnaMYB4.C08
BnaMYB5.A01	BnaMYB5.A05	0.674986	undirected	BnaMYB5.A01	BnaMYB5.A05
BnaMYB5.A01	BnaMYB5.C01	0.654028	undirected	BnaMYB5.A01	BnaMYB5.C01
BnaMYB5.A01	BnaMYB5.C05	0.687252	undirected	BnaMYB5.A01	BnaMYB5.C05
BnaMYB5.A01	BnaPAL1.A05	0.361022	undirected	BnaMYB5.A01	BnaPAL1.A05
BnaMYB5.A01	BnaPAL1.A07	0.387905	undirected	BnaMYB5.A01	BnaPAL1.A07
BnaMYB5.A01	BnaPAL1.C05	0.591637	undirected	BnaMYB5.A01	BnaPAL1.C05
BnaMYB5.A01	BnaTT2.A08	0.658745	undirected	BnaMYB5.A01	BnaTT2.A08
BnaMYB5.A01	BnaTT5.C07	0.578105	undirected	BnaMYB5.A01	BnaTT5.C07
BnaMYB5.A01	BnaTT8.A09	0.57317	undirected	BnaMYB5.A01	BnaTT8.A09
BnaMYB5.A01	BnaTT8.C09	0.524195	undirected	BnaMYB5.A01	BnaTT8.C09
